# Supplementary material for: Light-driven self-assembly of spiropyran-functionalized covalent organic framework
Source: Nat Commun. 2023 Jun 23;14:3765. doi: 10.1038/s41467-023-39402-8 (PMC10290075; doi:10.1038/s41467-023-39402-8)
Supplement: Supplementary file 5 — Supplementary Data 2 [file 41467_2023_39402_MOESM5_ESM.cif]

#######################################################################
#
#                 Cambridge Crystallographic Data Centre
#                                CCDC 
#
#######################################################################
#
# If this CIF has been generated from an entry in the Cambridge 
# Structural Database, then it will include bibliographic, chemical, 
# crystal, experimental, refinement or atomic coordinate data resulting 
# from the CCDC's data processing and validation procedures.
#
#######################################################################

data_image0
_symmetry_cell_setting           triclinic
_symmetry_space_group_name_H-M   'P 1'
_symmetry_Int_Tables_number      1
_space_group_name_Hall           'P 1'
loop_
_symmetry_equiv_pos_site_id
_symmetry_equiv_pos_as_xyz
1 x,y,z
_cell_length_a                   32.6519
_cell_length_b                   32.5766
_cell_length_c                   10.5083
_cell_angle_alpha                90.2925
_cell_angle_beta                 90.0468
_cell_angle_gamma                120.83
_cell_volume                     9597.87
loop_
_atom_site_label
_atom_site_type_symbol
_atom_site_fract_x
_atom_site_fract_y
_atom_site_fract_z
H1 H 0.40088 0.92994 0.49558
H2 H 0.25495 0.71717 0.50216
H3 H 0.25611 0.79443 0.49771
H4 H 0.40704 0.87050 0.59615
H5 H 0.40546 0.79357 0.59673
C1 C 0.30679 0.95131 0.49689
C2 C 0.29876 0.98884 0.47624
C3 C 0.33802 0.03502 0.46391
C4 C 0.38450 0.04240 0.47540
N1 N 0.39200 0.00587 0.49415
C5 C 0.35426 0.96111 0.50370
C6 C 0.36349 0.92142 0.51490
C7 C 0.28823 0.75108 0.52222
C8 C 0.28882 0.79407 0.52049
C9 C 0.33162 0.83787 0.54373
C10 C 0.37361 0.83719 0.57285
C11 C 0.37268 0.79392 0.57427
C12 C 0.33020 0.75032 0.54840
C13 C 0.32888 0.70431 0.54767
N2 N 0.62123 0.32904 0.51083
N3 N 0.32841 0.87910 0.53878
N4 N 0.37041 0.70477 0.54883
H6 H 0.46570 0.18248 0.56347
H7 H 0.53610 0.26491 0.56249
H8 H 0.62753 0.20935 0.46468
H9 H 0.55686 0.12631 0.46123
H10 H 0.41957 0.11898 0.42409
C14 C 0.62821 0.29166 0.51117
C15 C 0.50097 0.18818 0.53829
C16 C 0.54052 0.23440 0.53929
C17 C 0.58638 0.24264 0.51199
C18 C 0.59174 0.20312 0.48559
C19 C 0.55244 0.15677 0.48446
C20 C 0.50636 0.14881 0.50830
C21 C 0.42624 0.09127 0.46717
N5 N 0.46757 0.10168 0.50835
H11 H 0.27691 0.91431 0.50561
H12 H 0.33272 0.06530 0.44639
H13 H 0.06336 0.46101 0.46315
H14 H 0.27412 0.53597 0.49007
H15 H 0.19782 0.45707 0.48313
H16 H 0.11964 0.52827 0.57830
H17 H 0.19566 0.60643 0.58172
C22 C 0.03673 0.34473 0.52502
C23 C 0.99726 0.29844 0.52430
C24 C 0.02976 0.38361 0.50462
C25 C 0.07074 0.43292 0.49855
C26 C 0.23990 0.53386 0.50871
C27 C 0.19752 0.48993 0.50564
C28 C 0.15356 0.48727 0.52827
C29 C 0.15327 0.52968 0.55593
C30 C 0.19598 0.57354 0.55913
C31 C 0.23982 0.57628 0.53588
C32 C 0.28559 0.62211 0.54118
N6 N 0.11262 0.44163 0.52957
H18 H 0.07291 0.35125 0.54053
C33 C 0.95208 0.29205 0.50383
C34 C 0.94772 0.33273 0.48788
N7 N 0.98603 0.37732 0.48779
H19 H 0.80966 0.28116 0.56161
H20 H 0.79554 0.42314 0.45555
H21 H 0.87544 0.43032 0.45084
H22 H 0.87062 0.29156 0.43801
C35 C 0.80677 0.31218 0.53455
C36 C 0.76234 0.30833 0.53568
C37 C 0.75760 0.34793 0.50690
C38 C 0.79886 0.39197 0.47791
C39 C 0.84353 0.39614 0.47608
C40 C 0.84793 0.35607 0.50228
C41 C 0.90024 0.32735 0.47348
N8 N 0.89347 0.36173 0.50360
H23 H 0.92028 0.25587 0.50268
N9 N 0.28586 0.66361 0.54398
N10 N 0.67193 0.29701 0.50991
C42 C 0.70966 0.34203 0.50814
H24 H 0.73030 0.27416 0.56069
H25 H 0.51773 0.58583 0.48922
H26 H 0.45736 0.73579 0.50141
H27 H 0.53197 0.73212 0.49393
H28 H 0.45007 0.58075 0.58638
H29 H 0.37611 0.58480 0.59008
C43 C 0.63244 0.68451 0.49388
C44 C 0.68050 0.69916 0.47204
C45 C 0.59697 0.63569 0.49764
C46 C 0.54692 0.62370 0.50830
C47 C 0.45607 0.70189 0.51964
C48 C 0.49760 0.69990 0.51612
C49 C 0.49612 0.65628 0.53714
C50 C 0.45199 0.61475 0.56539
C51 C 0.41056 0.61708 0.56845
C52 C 0.41190 0.66037 0.54522
C53 C 0.36757 0.66197 0.54611
N11 N 0.53996 0.65854 0.53149
H30 H 0.62017 0.71001 0.50715
C54 C 0.69036 0.66188 0.45903
C55 C 0.65329 0.61367 0.46918
N12 N 0.60725 0.60079 0.48653
H31 H 0.71725 0.53639 0.55264
H32 H 0.57857 0.37266 0.46055
H33 H 0.56757 0.44308 0.45388
H34 H 0.69974 0.58418 0.42099
C56 C 0.68679 0.50068 0.52933
C57 C 0.69268 0.46124 0.53227
C58 C 0.65402 0.41483 0.50703
C59 C 0.60893 0.40883 0.48007
C60 C 0.60266 0.44799 0.47712
C61 C 0.64172 0.49458 0.49955
C62 C 0.66392 0.57480 0.46100
N13 N 0.63314 0.53252 0.49882
H35 H 0.72685 0.66958 0.44072
N14 N 0.32582 0.62014 0.54245
N15 N 0.70522 0.38094 0.50743
C63 C 0.66045 0.37315 0.50877
H36 H 0.72783 0.46616 0.55552
C64 C 0.71700 0.75064 0.46185
C65 C 0.76562 0.76760 0.45819
C66 C 0.70213 0.78554 0.45513
C67 C 0.80134 0.81751 0.45136
H37 H 0.77841 0.74217 0.46260
C68 C 0.73401 0.83345 0.44988
H38 H 0.66389 0.77355 0.45331
C69 C 0.78559 0.85302 0.44886
C70 C 0.84953 0.83044 0.45027
H39 H 0.72117 0.85875 0.44552
O1 O 0.81357 0.89713 0.44547
H40 H 0.85671 0.80075 0.45078
C71 C 0.88826 0.87823 0.45280
C72 C 0.93677 0.89400 0.46074
H41 H 0.87755 0.90535 0.45474
C73 C 0.96230 0.86521 0.45368
N16 N 0.97075 0.94184 0.47592
C74 C 1.01447 0.90489 0.46368
C75 C 0.94936 0.83079 0.56723
C76 C 0.95216 0.83809 0.32573
C77 C 0.96182 0.98089 0.48238
C78 C 1.01695 0.94917 0.47924
C79 C 1.05632 0.90315 0.45965
H42 H 0.91175 0.80200 0.56533
H43 H 0.97106 0.81382 0.56657
H44 H 0.95588 0.84995 0.65828
H45 H 0.97486 0.82248 0.31442
H46 H 0.91490 0.80876 0.31778
H47 H 0.95917 0.86203 0.24477
H48 H 0.98466 1.00727 0.55536
H49 H 0.96943 0.99997 0.39048
H50 H 0.92457 0.96822 0.50732
C80 C 1.06078 0.99215 0.49379
H51 H 1.05509 0.86906 0.44564
C81 C 1.10030 0.94595 0.47299
H52 H 1.06288 1.02673 0.50580
C82 C 1.10233 0.98957 0.49103
H53 H 1.13359 0.94528 0.46866
H54 H 1.13726 1.02254 0.50176
H55 H 1.00163 0.26749 0.53966
H56 H 0.26220 0.98212 0.46824
C2 C 0.29876 -0.01116 0.47624
C3 C 0.33802 1.03502 0.46391
N1 N 0.39200 1.00587 0.49415
C5 C 0.35426 -0.03889 0.50370
C22 C 1.03673 0.34473 0.52502
C23 C -0.00274 0.29844 0.52430
C24 C 1.02976 0.38361 0.50462
N7 N -0.01397 0.37732 0.48779
H1 H 0.40088 1.92994 0.49558
H2 H 0.25495 1.71717 0.50216
H3 H 0.25611 1.79443 0.49771
H4 H 0.40704 1.87050 0.59615
H5 H 0.40546 1.79357 0.59673
C1 C 0.30679 1.95131 0.49689
C2 C 0.29876 1.98884 0.47624
C4 C 0.38450 1.04240 0.47540
C5 C 0.35426 1.96111 0.50370
C6 C 0.36349 1.92142 0.51490
C7 C 0.28823 1.75108 0.52222
C8 C 0.28882 1.79407 0.52049
C9 C 0.33162 1.83787 0.54373
C10 C 0.37361 1.83719 0.57285
C11 C 0.37268 1.79392 0.57427
C12 C 0.33020 1.75032 0.54840
C13 C 0.32888 1.70431 0.54767
N2 N 0.62123 1.32904 0.51083
N3 N 0.32841 1.87910 0.53878
N4 N 0.37041 1.70477 0.54883
H6 H 0.46570 1.18248 0.56347
H7 H 0.53610 1.26491 0.56249
H8 H 0.62753 1.20935 0.46468
H9 H 0.55686 1.12631 0.46123
H10 H 0.41957 1.11898 0.42409
C14 C 0.62821 1.29166 0.51117
C15 C 0.50097 1.18818 0.53829
C16 C 0.54052 1.23440 0.53929
C17 C 0.58638 1.24264 0.51199
C18 C 0.59174 1.20312 0.48559
C19 C 0.55244 1.15677 0.48446
C20 C 0.50636 1.14881 0.50830
C21 C 0.42624 1.09127 0.46717
N5 N 0.46757 1.10168 0.50835
H11 H 0.27691 1.91431 0.50561
H12 H 0.33272 1.06530 0.44639
H13 H 0.06336 1.46101 0.46315
H14 H 0.27412 1.53597 0.49007
H15 H 0.19782 1.45707 0.48313
H16 H 0.11964 1.52827 0.57830
H17 H 0.19566 1.60643 0.58172
C22 C 0.03673 1.34473 0.52502
C23 C 0.99726 1.29844 0.52430
C24 C 0.02976 1.38361 0.50462
C25 C 0.07074 1.43292 0.49855
C26 C 0.23990 1.53386 0.50871
C27 C 0.19752 1.48993 0.50564
C28 C 0.15356 1.48727 0.52827
C29 C 0.15327 1.52968 0.55593
C30 C 0.19598 1.57354 0.55913
C31 C 0.23982 1.57628 0.53588
C32 C 0.28559 1.62211 0.54118
N6 N 0.11262 1.44163 0.52957
H18 H 0.07291 1.35125 0.54053
C33 C 0.95208 1.29205 0.50383
C34 C 0.94772 1.33273 0.48788
N7 N 0.98603 1.37732 0.48779
H19 H 0.80966 1.28116 0.56161
H20 H 0.79554 1.42314 0.45555
H21 H 0.87544 1.43032 0.45084
H22 H 0.87062 1.29156 0.43801
C35 C 0.80677 1.31218 0.53455
C36 C 0.76234 1.30833 0.53568
C37 C 0.75760 1.34793 0.50690
C38 C 0.79886 1.39197 0.47791
C39 C 0.84353 1.39614 0.47608
C40 C 0.84793 1.35607 0.50228
C41 C 0.90024 1.32735 0.47348
N8 N 0.89347 1.36173 0.50360
H23 H 0.92028 1.25587 0.50268
N9 N 0.28586 1.66361 0.54398
N10 N 0.67193 1.29701 0.50991
C42 C 0.70966 1.34203 0.50814
H24 H 0.73030 1.27416 0.56069
H25 H 0.51773 1.58583 0.48922
H26 H 0.45736 1.73579 0.50141
H27 H 0.53197 1.73212 0.49393
H28 H 0.45007 1.58075 0.58638
H29 H 0.37611 1.58480 0.59008
C43 C 0.63244 1.68451 0.49388
C44 C 0.68050 1.69916 0.47204
C45 C 0.59697 1.63569 0.49764
C46 C 0.54692 1.62370 0.50830
C47 C 0.45607 1.70189 0.51964
C48 C 0.49760 1.69990 0.51612
C49 C 0.49612 1.65628 0.53714
C50 C 0.45199 1.61475 0.56539
C51 C 0.41056 1.61708 0.56845
C52 C 0.41190 1.66037 0.54522
C53 C 0.36757 1.66197 0.54611
N11 N 0.53996 1.65854 0.53149
H30 H 0.62017 1.71001 0.50715
C54 C 0.69036 1.66188 0.45903
C55 C 0.65329 1.61367 0.46918
N12 N 0.60725 1.60079 0.48653
H31 H 0.71725 1.53639 0.55264
H32 H 0.57857 1.37266 0.46055
H33 H 0.56757 1.44308 0.45388
H34 H 0.69974 1.58418 0.42099
C56 C 0.68679 1.50068 0.52933
C57 C 0.69268 1.46124 0.53227
C58 C 0.65402 1.41483 0.50703
C59 C 0.60893 1.40883 0.48007
C60 C 0.60266 1.44799 0.47712
C61 C 0.64172 1.49458 0.49955
C62 C 0.66392 1.57480 0.46100
N13 N 0.63314 1.53252 0.49882
H35 H 0.72685 1.66958 0.44072
N14 N 0.32582 1.62014 0.54245
N15 N 0.70522 1.38094 0.50743
C63 C 0.66045 1.37315 0.50877
H36 H 0.72783 1.46616 0.55552
C64 C 0.71700 1.75064 0.46185
C65 C 0.76562 1.76760 0.45819
C66 C 0.70213 1.78554 0.45513
C67 C 0.80134 1.81751 0.45136
H37 H 0.77841 1.74217 0.46260
C68 C 0.73401 1.83345 0.44988
H38 H 0.66389 1.77355 0.45331
C69 C 0.78559 1.85302 0.44886
C70 C 0.84953 1.83044 0.45027
H39 H 0.72117 1.85875 0.44552
O1 O 0.81357 1.89713 0.44547
H40 H 0.85671 1.80075 0.45078
C71 C 0.88826 1.87823 0.45280
C72 C 0.93677 1.89400 0.46074
H41 H 0.87755 1.90535 0.45474
C73 C 0.96230 1.86521 0.45368
N16 N 0.97075 1.94184 0.47592
C74 C 1.01447 1.90489 0.46368
C75 C 0.94936 1.83079 0.56723
C76 C 0.95216 1.83809 0.32573
C77 C 0.96182 1.98089 0.48238
C78 C 1.01695 1.94917 0.47924
C79 C 1.05632 1.90315 0.45965
H42 H 0.91175 1.80200 0.56533
H43 H 0.97106 1.81382 0.56657
H44 H 0.95588 1.84995 0.65828
H45 H 0.97486 1.82248 0.31442
H46 H 0.91490 1.80876 0.31778
H47 H 0.95917 1.86203 0.24477
H48 H 0.98466 2.00727 0.55536
H49 H 0.96943 1.99997 0.39048
H50 H 0.92457 1.96822 0.50732
C80 C 1.06078 1.99215 0.49379
H51 H 1.05509 1.86906 0.44564
C81 C 1.10030 1.94595 0.47299
H52 H 1.06288 2.02673 0.50580
C82 C 1.10233 1.98957 0.49103
H53 H 1.13359 1.94528 0.46866
H54 H 1.13726 2.02254 0.50176
H55 H 1.00163 1.26749 0.53966
H56 H 0.26220 1.98212 0.46824
C3 C 0.33802 2.03502 0.46391
N1 N 0.39200 2.00587 0.49415
C22 C 1.03673 1.34473 0.52502
C23 C -0.00274 1.29844 0.52430
C24 C 1.02976 1.38361 0.50462
N7 N -0.01397 1.37732 0.48779
H1 H 1.40088 0.92994 0.49558
H2 H 1.25495 0.71717 0.50216
H3 H 1.25611 0.79443 0.49771
H4 H 1.40704 0.87050 0.59615
H5 H 1.40546 0.79357 0.59673
C1 C 1.30679 0.95131 0.49689
C2 C 1.29876 0.98884 0.47624
C3 C 1.33802 0.03502 0.46391
C4 C 1.38450 0.04240 0.47540
N1 N 1.39200 0.00587 0.49415
C5 C 1.35426 0.96111 0.50370
C6 C 1.36349 0.92142 0.51490
C7 C 1.28823 0.75108 0.52222
C8 C 1.28882 0.79407 0.52049
C9 C 1.33162 0.83787 0.54373
C10 C 1.37361 0.83719 0.57285
C11 C 1.37268 0.79392 0.57427
C12 C 1.33020 0.75032 0.54840
C13 C 1.32888 0.70431 0.54767
N2 N 1.62123 0.32904 0.51083
N3 N 1.32841 0.87910 0.53878
N4 N 1.37041 0.70477 0.54883
H6 H 1.46570 0.18248 0.56347
H7 H 1.53610 0.26491 0.56249
H8 H 1.62753 0.20935 0.46468
H9 H 1.55686 0.12631 0.46123
H10 H 1.41957 0.11898 0.42409
C14 C 1.62821 0.29166 0.51117
C15 C 1.50097 0.18818 0.53829
C16 C 1.54052 0.23440 0.53929
C17 C 1.58638 0.24264 0.51199
C18 C 1.59174 0.20312 0.48559
C19 C 1.55244 0.15677 0.48446
C20 C 1.50636 0.14881 0.50830
C21 C 1.42624 0.09127 0.46717
N5 N 1.46757 0.10168 0.50835
H11 H 1.27691 0.91431 0.50561
H12 H 1.33272 0.06530 0.44639
H13 H 1.06336 0.46101 0.46315
H14 H 1.27412 0.53597 0.49007
H15 H 1.19782 0.45707 0.48313
H16 H 1.11964 0.52827 0.57830
H17 H 1.19566 0.60643 0.58172
C23 C 1.99726 0.29844 0.52430
C25 C 1.07074 0.43292 0.49855
C26 C 1.23990 0.53386 0.50871
C27 C 1.19752 0.48993 0.50564
C28 C 1.15356 0.48727 0.52827
C29 C 1.15327 0.52968 0.55593
C30 C 1.19598 0.57354 0.55913
C31 C 1.23982 0.57628 0.53588
C32 C 1.28559 0.62211 0.54118
N6 N 1.11262 0.44163 0.52957
H18 H 1.07291 0.35125 0.54053
C33 C 1.95208 0.29205 0.50383
C34 C 1.94772 0.33273 0.48788
N7 N 1.98603 0.37732 0.48779
H19 H 1.80966 0.28116 0.56161
H20 H 1.79554 0.42314 0.45555
H21 H 1.87544 0.43032 0.45084
H22 H 1.87062 0.29156 0.43801
C35 C 1.80677 0.31218 0.53455
C36 C 1.76234 0.30833 0.53568
C37 C 1.75760 0.34793 0.50690
C38 C 1.79886 0.39197 0.47791
C39 C 1.84353 0.39614 0.47608
C40 C 1.84793 0.35607 0.50228
C41 C 1.90024 0.32735 0.47348
N8 N 1.89347 0.36173 0.50360
H23 H 1.92028 0.25587 0.50268
N9 N 1.28586 0.66361 0.54398
N10 N 1.67193 0.29701 0.50991
C42 C 1.70966 0.34203 0.50814
H24 H 1.73030 0.27416 0.56069
H25 H 1.51773 0.58583 0.48922
H26 H 1.45736 0.73579 0.50141
H27 H 1.53197 0.73212 0.49393
H28 H 1.45007 0.58075 0.58638
H29 H 1.37611 0.58480 0.59008
C43 C 1.63244 0.68451 0.49388
C44 C 1.68050 0.69916 0.47204
C45 C 1.59697 0.63569 0.49764
C46 C 1.54692 0.62370 0.50830
C47 C 1.45607 0.70189 0.51964
C48 C 1.49760 0.69990 0.51612
C49 C 1.49612 0.65628 0.53714
C50 C 1.45199 0.61475 0.56539
C51 C 1.41056 0.61708 0.56845
C52 C 1.41190 0.66037 0.54522
C53 C 1.36757 0.66197 0.54611
N11 N 1.53996 0.65854 0.53149
H30 H 1.62017 0.71001 0.50715
C54 C 1.69036 0.66188 0.45903
C55 C 1.65329 0.61367 0.46918
N12 N 1.60725 0.60079 0.48653
H31 H 1.71725 0.53639 0.55264
H32 H 1.57857 0.37266 0.46055
H33 H 1.56757 0.44308 0.45388
H34 H 1.69974 0.58418 0.42099
C56 C 1.68679 0.50068 0.52933
C57 C 1.69268 0.46124 0.53227
C58 C 1.65402 0.41483 0.50703
C59 C 1.60893 0.40883 0.48007
C60 C 1.60266 0.44799 0.47712
C61 C 1.64172 0.49458 0.49955
C62 C 1.66392 0.57480 0.46100
N13 N 1.63314 0.53252 0.49882
H35 H 1.72685 0.66958 0.44072
N14 N 1.32582 0.62014 0.54245
N15 N 1.70522 0.38094 0.50743
C63 C 1.66045 0.37315 0.50877
H36 H 1.72783 0.46616 0.55552
C64 C 1.71700 0.75064 0.46185
C65 C 1.76562 0.76760 0.45819
C66 C 1.70213 0.78554 0.45513
C67 C 1.80134 0.81751 0.45136
H37 H 1.77841 0.74217 0.46260
C68 C 1.73401 0.83345 0.44988
H38 H 1.66389 0.77355 0.45331
C69 C 1.78559 0.85302 0.44886
C70 C 1.84953 0.83044 0.45027
H39 H 1.72117 0.85875 0.44552
O1 O 1.81357 0.89713 0.44547
H40 H 1.85671 0.80075 0.45078
C71 C 1.88826 0.87823 0.45280
C72 C 1.93677 0.89400 0.46074
H41 H 1.87755 0.90535 0.45474
C73 C 1.96230 0.86521 0.45368
N16 N 1.97075 0.94184 0.47592
C74 C 2.01447 0.90489 0.46368
C75 C 1.94936 0.83079 0.56723
C76 C 1.95216 0.83809 0.32573
C77 C 1.96182 0.98089 0.48238
C78 C 2.01695 0.94917 0.47924
C79 C 2.05632 0.90315 0.45965
H42 H 1.91175 0.80200 0.56533
H43 H 1.97106 0.81382 0.56657
H44 H 1.95588 0.84995 0.65828
H45 H 1.97486 0.82248 0.31442
H46 H 1.91490 0.80876 0.31778
H47 H 1.95917 0.86203 0.24477
H48 H 1.98466 1.00727 0.55536
H49 H 1.96943 0.99997 0.39048
H50 H 1.92457 0.96822 0.50732
C80 C 2.06078 0.99215 0.49379
H51 H 2.05509 0.86906 0.44564
C81 C 2.10030 0.94595 0.47299
H52 H 2.06288 1.02673 0.50580
C82 C 2.10233 0.98957 0.49103
H53 H 2.13359 0.94528 0.46866
H54 H 2.13726 1.02254 0.50176
H55 H 2.00163 0.26749 0.53966
H56 H 1.26220 0.98212 0.46824
C2 C 1.29876 -0.01116 0.47624
C3 C 1.33802 1.03502 0.46391
N1 N 1.39200 1.00587 0.49415
C5 C 1.35426 -0.03889 0.50370
C22 C 2.03673 0.34473 0.52502
C24 C 2.02976 0.38361 0.50462
H1 H 1.40088 1.92994 0.49558
H2 H 1.25495 1.71717 0.50216
H3 H 1.25611 1.79443 0.49771
H4 H 1.40704 1.87050 0.59615
H5 H 1.40546 1.79357 0.59673
C1 C 1.30679 1.95131 0.49689
C2 C 1.29876 1.98884 0.47624
C4 C 1.38450 1.04240 0.47540
C5 C 1.35426 1.96111 0.50370
C6 C 1.36349 1.92142 0.51490
C7 C 1.28823 1.75108 0.52222
C8 C 1.28882 1.79407 0.52049
C9 C 1.33162 1.83787 0.54373
C10 C 1.37361 1.83719 0.57285
C11 C 1.37268 1.79392 0.57427
C12 C 1.33020 1.75032 0.54840
C13 C 1.32888 1.70431 0.54767
N2 N 1.62123 1.32904 0.51083
N3 N 1.32841 1.87910 0.53878
N4 N 1.37041 1.70477 0.54883
H6 H 1.46570 1.18248 0.56347
H7 H 1.53610 1.26491 0.56249
H8 H 1.62753 1.20935 0.46468
H9 H 1.55686 1.12631 0.46123
H10 H 1.41957 1.11898 0.42409
C14 C 1.62821 1.29166 0.51117
C15 C 1.50097 1.18818 0.53829
C16 C 1.54052 1.23440 0.53929
C17 C 1.58638 1.24264 0.51199
C18 C 1.59174 1.20312 0.48559
C19 C 1.55244 1.15677 0.48446
C20 C 1.50636 1.14881 0.50830
C21 C 1.42624 1.09127 0.46717
N5 N 1.46757 1.10168 0.50835
H11 H 1.27691 1.91431 0.50561
H12 H 1.33272 1.06530 0.44639
H13 H 1.06336 1.46101 0.46315
H14 H 1.27412 1.53597 0.49007
H15 H 1.19782 1.45707 0.48313
H16 H 1.11964 1.52827 0.57830
H17 H 1.19566 1.60643 0.58172
C23 C 1.99726 1.29844 0.52430
C25 C 1.07074 1.43292 0.49855
C26 C 1.23990 1.53386 0.50871
C27 C 1.19752 1.48993 0.50564
C28 C 1.15356 1.48727 0.52827
C29 C 1.15327 1.52968 0.55593
C30 C 1.19598 1.57354 0.55913
C31 C 1.23982 1.57628 0.53588
C32 C 1.28559 1.62211 0.54118
N6 N 1.11262 1.44163 0.52957
H18 H 1.07291 1.35125 0.54053
C33 C 1.95208 1.29205 0.50383
C34 C 1.94772 1.33273 0.48788
N7 N 1.98603 1.37732 0.48779
H19 H 1.80966 1.28116 0.56161
H20 H 1.79554 1.42314 0.45555
H21 H 1.87544 1.43032 0.45084
H22 H 1.87062 1.29156 0.43801
C35 C 1.80677 1.31218 0.53455
C36 C 1.76234 1.30833 0.53568
C37 C 1.75760 1.34793 0.50690
C38 C 1.79886 1.39197 0.47791
C39 C 1.84353 1.39614 0.47608
C40 C 1.84793 1.35607 0.50228
C41 C 1.90024 1.32735 0.47348
N8 N 1.89347 1.36173 0.50360
H23 H 1.92028 1.25587 0.50268
N9 N 1.28586 1.66361 0.54398
N10 N 1.67193 1.29701 0.50991
C42 C 1.70966 1.34203 0.50814
H24 H 1.73030 1.27416 0.56069
H25 H 1.51773 1.58583 0.48922
H26 H 1.45736 1.73579 0.50141
H27 H 1.53197 1.73212 0.49393
H28 H 1.45007 1.58075 0.58638
H29 H 1.37611 1.58480 0.59008
C43 C 1.63244 1.68451 0.49388
C44 C 1.68050 1.69916 0.47204
C45 C 1.59697 1.63569 0.49764
C46 C 1.54692 1.62370 0.50830
C47 C 1.45607 1.70189 0.51964
C48 C 1.49760 1.69990 0.51612
C49 C 1.49612 1.65628 0.53714
C50 C 1.45199 1.61475 0.56539
C51 C 1.41056 1.61708 0.56845
C52 C 1.41190 1.66037 0.54522
C53 C 1.36757 1.66197 0.54611
N11 N 1.53996 1.65854 0.53149
H30 H 1.62017 1.71001 0.50715
C54 C 1.69036 1.66188 0.45903
C55 C 1.65329 1.61367 0.46918
N12 N 1.60725 1.60079 0.48653
H31 H 1.71725 1.53639 0.55264
H32 H 1.57857 1.37266 0.46055
H33 H 1.56757 1.44308 0.45388
H34 H 1.69974 1.58418 0.42099
C56 C 1.68679 1.50068 0.52933
C57 C 1.69268 1.46124 0.53227
C58 C 1.65402 1.41483 0.50703
C59 C 1.60893 1.40883 0.48007
C60 C 1.60266 1.44799 0.47712
C61 C 1.64172 1.49458 0.49955
C62 C 1.66392 1.57480 0.46100
N13 N 1.63314 1.53252 0.49882
H35 H 1.72685 1.66958 0.44072
N14 N 1.32582 1.62014 0.54245
N15 N 1.70522 1.38094 0.50743
C63 C 1.66045 1.37315 0.50877
H36 H 1.72783 1.46616 0.55552
C64 C 1.71700 1.75064 0.46185
C65 C 1.76562 1.76760 0.45819
C66 C 1.70213 1.78554 0.45513
C67 C 1.80134 1.81751 0.45136
H37 H 1.77841 1.74217 0.46260
C68 C 1.73401 1.83345 0.44988
H38 H 1.66389 1.77355 0.45331
C69 C 1.78559 1.85302 0.44886
C70 C 1.84953 1.83044 0.45027
H39 H 1.72117 1.85875 0.44552
O1 O 1.81357 1.89713 0.44547
H40 H 1.85671 1.80075 0.45078
C71 C 1.88826 1.87823 0.45280
C72 C 1.93677 1.89400 0.46074
H41 H 1.87755 1.90535 0.45474
C73 C 1.96230 1.86521 0.45368
N16 N 1.97075 1.94184 0.47592
C74 C 2.01447 1.90489 0.46368
C75 C 1.94936 1.83079 0.56723
C76 C 1.95216 1.83809 0.32573
C77 C 1.96182 1.98089 0.48238
C78 C 2.01695 1.94917 0.47924
C79 C 2.05632 1.90315 0.45965
H42 H 1.91175 1.80200 0.56533
H43 H 1.97106 1.81382 0.56657
H44 H 1.95588 1.84995 0.65828
H45 H 1.97486 1.82248 0.31442
H46 H 1.91490 1.80876 0.31778
H47 H 1.95917 1.86203 0.24477
H48 H 1.98466 2.00727 0.55536
H49 H 1.96943 1.99997 0.39048
H50 H 1.92457 1.96822 0.50732
C80 C 2.06078 1.99215 0.49379
H51 H 2.05509 1.86906 0.44564
C81 C 2.10030 1.94595 0.47299
H52 H 2.06288 2.02673 0.50580
C82 C 2.10233 1.98957 0.49103
H53 H 2.13359 1.94528 0.46866
H54 H 2.13726 2.02254 0.50176
H55 H 2.00163 1.26749 0.53966
H56 H 1.26220 1.98212 0.46824
C3 C 1.33802 2.03502 0.46391
N1 N 1.39200 2.00587 0.49415
C22 C 2.03673 1.34473 0.52502
C24 C 2.02976 1.38361 0.50462
H1 H 0.40088 0.92994 1.49558
H2 H 0.25495 0.71717 1.50216
H3 H 0.25611 0.79443 1.49771
H4 H 0.40704 0.87050 1.59615
H5 H 0.40546 0.79357 1.59673
C1 C 0.30679 0.95131 1.49689
C2 C 0.29876 0.98884 1.47624
C3 C 0.33802 0.03502 1.46391
C4 C 0.38450 0.04240 1.47540
N1 N 0.39200 0.00587 1.49415
C5 C 0.35426 0.96111 1.50370
C6 C 0.36349 0.92142 1.51490
C7 C 0.28823 0.75108 1.52222
C8 C 0.28882 0.79407 1.52049
C9 C 0.33162 0.83787 1.54373
C10 C 0.37361 0.83719 1.57285
C11 C 0.37268 0.79392 1.57427
C12 C 0.33020 0.75032 1.54840
C13 C 0.32888 0.70431 1.54767
N2 N 0.62123 0.32904 1.51083
N3 N 0.32841 0.87910 1.53878
N4 N 0.37041 0.70477 1.54883
H6 H 0.46570 0.18248 1.56347
H7 H 0.53610 0.26491 1.56249
H8 H 0.62753 0.20935 1.46468
H9 H 0.55686 0.12631 1.46123
H10 H 0.41957 0.11898 1.42409
C14 C 0.62821 0.29166 1.51117
C15 C 0.50097 0.18818 1.53829
C16 C 0.54052 0.23440 1.53929
C17 C 0.58638 0.24264 1.51199
C18 C 0.59174 0.20312 1.48559
C19 C 0.55244 0.15677 1.48446
C20 C 0.50636 0.14881 1.50830
C21 C 0.42624 0.09127 1.46717
N5 N 0.46757 0.10168 1.50835
H11 H 0.27691 0.91431 1.50561
H12 H 0.33272 0.06530 1.44639
H13 H 0.06336 0.46101 1.46315
H14 H 0.27412 0.53597 1.49007
H15 H 0.19782 0.45707 1.48313
H16 H 0.11964 0.52827 1.57830
H17 H 0.19566 0.60643 1.58172
C22 C 0.03673 0.34473 1.52502
C23 C 0.99726 0.29844 1.52430
C24 C 0.02976 0.38361 1.50462
C25 C 0.07074 0.43292 1.49855
C26 C 0.23990 0.53386 1.50871
C27 C 0.19752 0.48993 1.50564
C28 C 0.15356 0.48727 1.52827
C29 C 0.15327 0.52968 1.55593
C30 C 0.19598 0.57354 1.55913
C31 C 0.23982 0.57628 1.53588
C32 C 0.28559 0.62211 1.54118
N6 N 0.11262 0.44163 1.52957
H18 H 0.07291 0.35125 1.54053
C33 C 0.95208 0.29205 1.50383
C34 C 0.94772 0.33273 1.48788
N7 N 0.98603 0.37732 1.48779
H19 H 0.80966 0.28116 1.56161
H20 H 0.79554 0.42314 1.45555
H21 H 0.87544 0.43032 1.45084
H22 H 0.87062 0.29156 1.43801
C35 C 0.80677 0.31218 1.53455
C36 C 0.76234 0.30833 1.53568
C37 C 0.75760 0.34793 1.50690
C38 C 0.79886 0.39197 1.47791
C39 C 0.84353 0.39614 1.47608
C40 C 0.84793 0.35607 1.50228
C41 C 0.90024 0.32735 1.47348
N8 N 0.89347 0.36173 1.50360
H23 H 0.92028 0.25587 1.50268
N9 N 0.28586 0.66361 1.54398
N10 N 0.67193 0.29701 1.50991
C42 C 0.70966 0.34203 1.50814
H24 H 0.73030 0.27416 1.56069
H25 H 0.51773 0.58583 1.48922
H26 H 0.45736 0.73579 1.50141
H27 H 0.53197 0.73212 1.49393
H28 H 0.45007 0.58075 1.58638
H29 H 0.37611 0.58480 1.59008
C43 C 0.63244 0.68451 1.49388
C44 C 0.68050 0.69916 1.47204
C45 C 0.59697 0.63569 1.49764
C46 C 0.54692 0.62370 1.50830
C47 C 0.45607 0.70189 1.51964
C48 C 0.49760 0.69990 1.51612
C49 C 0.49612 0.65628 1.53714
C50 C 0.45199 0.61475 1.56539
C51 C 0.41056 0.61708 1.56845
C52 C 0.41190 0.66037 1.54522
C53 C 0.36757 0.66197 1.54611
N11 N 0.53996 0.65854 1.53149
H30 H 0.62017 0.71001 1.50715
C54 C 0.69036 0.66188 1.45903
C55 C 0.65329 0.61367 1.46918
N12 N 0.60725 0.60079 1.48653
H31 H 0.71725 0.53639 1.55264
H32 H 0.57857 0.37266 1.46055
H33 H 0.56757 0.44308 1.45388
H34 H 0.69974 0.58418 1.42099
C56 C 0.68679 0.50068 1.52933
C57 C 0.69268 0.46124 1.53227
C58 C 0.65402 0.41483 1.50703
C59 C 0.60893 0.40883 1.48007
C60 C 0.60266 0.44799 1.47712
C61 C 0.64172 0.49458 1.49955
C62 C 0.66392 0.57480 1.46100
N13 N 0.63314 0.53252 1.49882
H35 H 0.72685 0.66958 1.44072
N14 N 0.32582 0.62014 1.54245
N15 N 0.70522 0.38094 1.50743
C63 C 0.66045 0.37315 1.50877
H36 H 0.72783 0.46616 1.55552
C64 C 0.71700 0.75064 1.46185
C65 C 0.76562 0.76760 1.45819
C66 C 0.70213 0.78554 1.45513
C67 C 0.80134 0.81751 1.45136
H37 H 0.77841 0.74217 1.46260
C68 C 0.73401 0.83345 1.44988
H38 H 0.66389 0.77355 1.45331
C69 C 0.78559 0.85302 1.44886
C70 C 0.84953 0.83044 1.45027
H39 H 0.72117 0.85875 1.44552
O1 O 0.81357 0.89713 1.44547
H40 H 0.85671 0.80075 1.45078
C71 C 0.88826 0.87823 1.45280
C72 C 0.93677 0.89400 1.46074
H41 H 0.87755 0.90535 1.45474
C73 C 0.96230 0.86521 1.45368
N16 N 0.97075 0.94184 1.47592
C74 C 1.01447 0.90489 1.46368
C75 C 0.94936 0.83079 1.56723
C76 C 0.95216 0.83809 1.32573
C77 C 0.96182 0.98089 1.48238
C78 C 1.01695 0.94917 1.47924
C79 C 1.05632 0.90315 1.45965
H42 H 0.91175 0.80200 1.56533
H43 H 0.97106 0.81382 1.56657
H44 H 0.95588 0.84995 1.65828
H45 H 0.97486 0.82248 1.31442
H46 H 0.91490 0.80876 1.31778
H47 H 0.95917 0.86203 1.24477
H48 H 0.98466 1.00727 1.55536
H49 H 0.96943 0.99997 1.39048
H50 H 0.92457 0.96822 1.50732
C80 C 1.06078 0.99215 1.49379
H51 H 1.05509 0.86906 1.44564
C81 C 1.10030 0.94595 1.47299
H52 H 1.06288 1.02673 1.50580
C82 C 1.10233 0.98957 1.49103
H53 H 1.13359 0.94528 1.46866
H54 H 1.13726 1.02254 1.50176
H55 H 1.00163 0.26749 1.53966
H56 H 0.26220 0.98212 1.46824
C2 C 0.29876 -0.01116 1.47624
C3 C 0.33802 1.03502 1.46391
N1 N 0.39200 1.00587 1.49415
C5 C 0.35426 -0.03889 1.50370
C22 C 1.03673 0.34473 1.52502
C23 C -0.00274 0.29844 1.52430
C24 C 1.02976 0.38361 1.50462
N7 N -0.01397 0.37732 1.48779
H1 H 0.40088 1.92994 1.49558
H2 H 0.25495 1.71717 1.50216
H3 H 0.25611 1.79443 1.49771
H4 H 0.40704 1.87050 1.59615
H5 H 0.40546 1.79357 1.59673
C1 C 0.30679 1.95131 1.49689
C2 C 0.29876 1.98884 1.47624
C4 C 0.38450 1.04240 1.47540
C5 C 0.35426 1.96111 1.50370
C6 C 0.36349 1.92142 1.51490
C7 C 0.28823 1.75108 1.52222
C8 C 0.28882 1.79407 1.52049
C9 C 0.33162 1.83787 1.54373
C10 C 0.37361 1.83719 1.57285
C11 C 0.37268 1.79392 1.57427
C12 C 0.33020 1.75032 1.54840
C13 C 0.32888 1.70431 1.54767
N2 N 0.62123 1.32904 1.51083
N3 N 0.32841 1.87910 1.53878
N4 N 0.37041 1.70477 1.54883
H6 H 0.46570 1.18248 1.56347
H7 H 0.53610 1.26491 1.56249
H8 H 0.62753 1.20935 1.46468
H9 H 0.55686 1.12631 1.46123
H10 H 0.41957 1.11898 1.42409
C14 C 0.62821 1.29166 1.51117
C15 C 0.50097 1.18818 1.53829
C16 C 0.54052 1.23440 1.53929
C17 C 0.58638 1.24264 1.51199
C18 C 0.59174 1.20312 1.48559
C19 C 0.55244 1.15677 1.48446
C20 C 0.50636 1.14881 1.50830
C21 C 0.42624 1.09127 1.46717
N5 N 0.46757 1.10168 1.50835
H11 H 0.27691 1.91431 1.50561
H12 H 0.33272 1.06530 1.44639
H13 H 0.06336 1.46101 1.46315
H14 H 0.27412 1.53597 1.49007
H15 H 0.19782 1.45707 1.48313
H16 H 0.11964 1.52827 1.57830
H17 H 0.19566 1.60643 1.58172
C22 C 0.03673 1.34473 1.52502
C23 C 0.99726 1.29844 1.52430
C24 C 0.02976 1.38361 1.50462
C25 C 0.07074 1.43292 1.49855
C26 C 0.23990 1.53386 1.50871
C27 C 0.19752 1.48993 1.50564
C28 C 0.15356 1.48727 1.52827
C29 C 0.15327 1.52968 1.55593
C30 C 0.19598 1.57354 1.55913
C31 C 0.23982 1.57628 1.53588
C32 C 0.28559 1.62211 1.54118
N6 N 0.11262 1.44163 1.52957
H18 H 0.07291 1.35125 1.54053
C33 C 0.95208 1.29205 1.50383
C34 C 0.94772 1.33273 1.48788
N7 N 0.98603 1.37732 1.48779
H19 H 0.80966 1.28116 1.56161
H20 H 0.79554 1.42314 1.45555
H21 H 0.87544 1.43032 1.45084
H22 H 0.87062 1.29156 1.43801
C35 C 0.80677 1.31218 1.53455
C36 C 0.76234 1.30833 1.53568
C37 C 0.75760 1.34793 1.50690
C38 C 0.79886 1.39197 1.47791
C39 C 0.84353 1.39614 1.47608
C40 C 0.84793 1.35607 1.50228
C41 C 0.90024 1.32735 1.47348
N8 N 0.89347 1.36173 1.50360
H23 H 0.92028 1.25587 1.50268
N9 N 0.28586 1.66361 1.54398
N10 N 0.67193 1.29701 1.50991
C42 C 0.70966 1.34203 1.50814
H24 H 0.73030 1.27416 1.56069
H25 H 0.51773 1.58583 1.48922
H26 H 0.45736 1.73579 1.50141
H27 H 0.53197 1.73212 1.49393
H28 H 0.45007 1.58075 1.58638
H29 H 0.37611 1.58480 1.59008
C43 C 0.63244 1.68451 1.49388
C44 C 0.68050 1.69916 1.47204
C45 C 0.59697 1.63569 1.49764
C46 C 0.54692 1.62370 1.50830
C47 C 0.45607 1.70189 1.51964
C48 C 0.49760 1.69990 1.51612
C49 C 0.49612 1.65628 1.53714
C50 C 0.45199 1.61475 1.56539
C51 C 0.41056 1.61708 1.56845
C52 C 0.41190 1.66037 1.54522
C53 C 0.36757 1.66197 1.54611
N11 N 0.53996 1.65854 1.53149
H30 H 0.62017 1.71001 1.50715
C54 C 0.69036 1.66188 1.45903
C55 C 0.65329 1.61367 1.46918
N12 N 0.60725 1.60079 1.48653
H31 H 0.71725 1.53639 1.55264
H32 H 0.57857 1.37266 1.46055
H33 H 0.56757 1.44308 1.45388
H34 H 0.69974 1.58418 1.42099
C56 C 0.68679 1.50068 1.52933
C57 C 0.69268 1.46124 1.53227
C58 C 0.65402 1.41483 1.50703
C59 C 0.60893 1.40883 1.48007
C60 C 0.60266 1.44799 1.47712
C61 C 0.64172 1.49458 1.49955
C62 C 0.66392 1.57480 1.46100
N13 N 0.63314 1.53252 1.49882
H35 H 0.72685 1.66958 1.44072
N14 N 0.32582 1.62014 1.54245
N15 N 0.70522 1.38094 1.50743
C63 C 0.66045 1.37315 1.50877
H36 H 0.72783 1.46616 1.55552
C64 C 0.71700 1.75064 1.46185
C65 C 0.76562 1.76760 1.45819
C66 C 0.70213 1.78554 1.45513
C67 C 0.80134 1.81751 1.45136
H37 H 0.77841 1.74217 1.46260
C68 C 0.73401 1.83345 1.44988
H38 H 0.66389 1.77355 1.45331
C69 C 0.78559 1.85302 1.44886
C70 C 0.84953 1.83044 1.45027
H39 H 0.72117 1.85875 1.44552
O1 O 0.81357 1.89713 1.44547
H40 H 0.85671 1.80075 1.45078
C71 C 0.88826 1.87823 1.45280
C72 C 0.93677 1.89400 1.46074
H41 H 0.87755 1.90535 1.45474
C73 C 0.96230 1.86521 1.45368
N16 N 0.97075 1.94184 1.47592
C74 C 1.01447 1.90489 1.46368
C75 C 0.94936 1.83079 1.56723
C76 C 0.95216 1.83809 1.32573
C77 C 0.96182 1.98089 1.48238
C78 C 1.01695 1.94917 1.47924
C79 C 1.05632 1.90315 1.45965
H42 H 0.91175 1.80200 1.56533
H43 H 0.97106 1.81382 1.56657
H44 H 0.95588 1.84995 1.65828
H45 H 0.97486 1.82248 1.31442
H46 H 0.91490 1.80876 1.31778
H47 H 0.95917 1.86203 1.24477
H48 H 0.98466 2.00727 1.55536
H49 H 0.96943 1.99997 1.39048
H50 H 0.92457 1.96822 1.50732
C80 C 1.06078 1.99215 1.49379
H51 H 1.05509 1.86906 1.44564
C81 C 1.10030 1.94595 1.47299
H52 H 1.06288 2.02673 1.50580
C82 C 1.10233 1.98957 1.49103
H53 H 1.13359 1.94528 1.46866
H54 H 1.13726 2.02254 1.50176
H55 H 1.00163 1.26749 1.53966
H56 H 0.26220 1.98212 1.46824
C3 C 0.33802 2.03502 1.46391
N1 N 0.39200 2.00587 1.49415
C22 C 1.03673 1.34473 1.52502
C23 C -0.00274 1.29844 1.52430
C24 C 1.02976 1.38361 1.50462
N7 N -0.01397 1.37732 1.48779
H1 H 1.40088 0.92994 1.49558
H2 H 1.25495 0.71717 1.50216
H3 H 1.25611 0.79443 1.49771
H4 H 1.40704 0.87050 1.59615
H5 H 1.40546 0.79357 1.59673
C1 C 1.30679 0.95131 1.49689
C2 C 1.29876 0.98884 1.47624
C3 C 1.33802 0.03502 1.46391
C4 C 1.38450 0.04240 1.47540
N1 N 1.39200 0.00587 1.49415
C5 C 1.35426 0.96111 1.50370
C6 C 1.36349 0.92142 1.51490
C7 C 1.28823 0.75108 1.52222
C8 C 1.28882 0.79407 1.52049
C9 C 1.33162 0.83787 1.54373
C10 C 1.37361 0.83719 1.57285
C11 C 1.37268 0.79392 1.57427
C12 C 1.33020 0.75032 1.54840
C13 C 1.32888 0.70431 1.54767
N2 N 1.62123 0.32904 1.51083
N3 N 1.32841 0.87910 1.53878
N4 N 1.37041 0.70477 1.54883
H6 H 1.46570 0.18248 1.56347
H7 H 1.53610 0.26491 1.56249
H8 H 1.62753 0.20935 1.46468
H9 H 1.55686 0.12631 1.46123
H10 H 1.41957 0.11898 1.42409
C14 C 1.62821 0.29166 1.51117
C15 C 1.50097 0.18818 1.53829
C16 C 1.54052 0.23440 1.53929
C17 C 1.58638 0.24264 1.51199
C18 C 1.59174 0.20312 1.48559
C19 C 1.55244 0.15677 1.48446
C20 C 1.50636 0.14881 1.50830
C21 C 1.42624 0.09127 1.46717
N5 N 1.46757 0.10168 1.50835
H11 H 1.27691 0.91431 1.50561
H12 H 1.33272 0.06530 1.44639
H13 H 1.06336 0.46101 1.46315
H14 H 1.27412 0.53597 1.49007
H15 H 1.19782 0.45707 1.48313
H16 H 1.11964 0.52827 1.57830
H17 H 1.19566 0.60643 1.58172
C23 C 1.99726 0.29844 1.52430
C25 C 1.07074 0.43292 1.49855
C26 C 1.23990 0.53386 1.50871
C27 C 1.19752 0.48993 1.50564
C28 C 1.15356 0.48727 1.52827
C29 C 1.15327 0.52968 1.55593
C30 C 1.19598 0.57354 1.55913
C31 C 1.23982 0.57628 1.53588
C32 C 1.28559 0.62211 1.54118
N6 N 1.11262 0.44163 1.52957
H18 H 1.07291 0.35125 1.54053
C33 C 1.95208 0.29205 1.50383
C34 C 1.94772 0.33273 1.48788
N7 N 1.98603 0.37732 1.48779
H19 H 1.80966 0.28116 1.56161
H20 H 1.79554 0.42314 1.45555
H21 H 1.87544 0.43032 1.45084
H22 H 1.87062 0.29156 1.43801
C35 C 1.80677 0.31218 1.53455
C36 C 1.76234 0.30833 1.53568
C37 C 1.75760 0.34793 1.50690
C38 C 1.79886 0.39197 1.47791
C39 C 1.84353 0.39614 1.47608
C40 C 1.84793 0.35607 1.50228
C41 C 1.90024 0.32735 1.47348
N8 N 1.89347 0.36173 1.50360
H23 H 1.92028 0.25587 1.50268
N9 N 1.28586 0.66361 1.54398
N10 N 1.67193 0.29701 1.50991
C42 C 1.70966 0.34203 1.50814
H24 H 1.73030 0.27416 1.56069
H25 H 1.51773 0.58583 1.48922
H26 H 1.45736 0.73579 1.50141
H27 H 1.53197 0.73212 1.49393
H28 H 1.45007 0.58075 1.58638
H29 H 1.37611 0.58480 1.59008
C43 C 1.63244 0.68451 1.49388
C44 C 1.68050 0.69916 1.47204
C45 C 1.59697 0.63569 1.49764
C46 C 1.54692 0.62370 1.50830
C47 C 1.45607 0.70189 1.51964
C48 C 1.49760 0.69990 1.51612
C49 C 1.49612 0.65628 1.53714
C50 C 1.45199 0.61475 1.56539
C51 C 1.41056 0.61708 1.56845
C52 C 1.41190 0.66037 1.54522
C53 C 1.36757 0.66197 1.54611
N11 N 1.53996 0.65854 1.53149
H30 H 1.62017 0.71001 1.50715
C54 C 1.69036 0.66188 1.45903
C55 C 1.65329 0.61367 1.46918
N12 N 1.60725 0.60079 1.48653
H31 H 1.71725 0.53639 1.55264
H32 H 1.57857 0.37266 1.46055
H33 H 1.56757 0.44308 1.45388
H34 H 1.69974 0.58418 1.42099
C56 C 1.68679 0.50068 1.52933
C57 C 1.69268 0.46124 1.53227
C58 C 1.65402 0.41483 1.50703
C59 C 1.60893 0.40883 1.48007
C60 C 1.60266 0.44799 1.47712
C61 C 1.64172 0.49458 1.49955
C62 C 1.66392 0.57480 1.46100
N13 N 1.63314 0.53252 1.49882
H35 H 1.72685 0.66958 1.44072
N14 N 1.32582 0.62014 1.54245
N15 N 1.70522 0.38094 1.50743
C63 C 1.66045 0.37315 1.50877
H36 H 1.72783 0.46616 1.55552
C64 C 1.71700 0.75064 1.46185
C65 C 1.76562 0.76760 1.45819
C66 C 1.70213 0.78554 1.45513
C67 C 1.80134 0.81751 1.45136
H37 H 1.77841 0.74217 1.46260
C68 C 1.73401 0.83345 1.44988
H38 H 1.66389 0.77355 1.45331
C69 C 1.78559 0.85302 1.44886
C70 C 1.84953 0.83044 1.45027
H39 H 1.72117 0.85875 1.44552
O1 O 1.81357 0.89713 1.44547
H40 H 1.85671 0.80075 1.45078
C71 C 1.88826 0.87823 1.45280
C72 C 1.93677 0.89400 1.46074
H41 H 1.87755 0.90535 1.45474
C73 C 1.96230 0.86521 1.45368
N16 N 1.97075 0.94184 1.47592
C74 C 2.01447 0.90489 1.46368
C75 C 1.94936 0.83079 1.56723
C76 C 1.95216 0.83809 1.32573
C77 C 1.96182 0.98089 1.48238
C78 C 2.01695 0.94917 1.47924
C79 C 2.05632 0.90315 1.45965
H42 H 1.91175 0.80200 1.56533
H43 H 1.97106 0.81382 1.56657
H44 H 1.95588 0.84995 1.65828
H45 H 1.97486 0.82248 1.31442
H46 H 1.91490 0.80876 1.31778
H47 H 1.95917 0.86203 1.24477
H48 H 1.98466 1.00727 1.55536
H49 H 1.96943 0.99997 1.39048
H50 H 1.92457 0.96822 1.50732
C80 C 2.06078 0.99215 1.49379
H51 H 2.05509 0.86906 1.44564
C81 C 2.10030 0.94595 1.47299
H52 H 2.06288 1.02673 1.50580
C82 C 2.10233 0.98957 1.49103
H53 H 2.13359 0.94528 1.46866
H54 H 2.13726 1.02254 1.50176
H55 H 2.00163 0.26749 1.53966
H56 H 1.26220 0.98212 1.46824
C2 C 1.29876 -0.01116 1.47624
C3 C 1.33802 1.03502 1.46391
N1 N 1.39200 1.00587 1.49415
C5 C 1.35426 -0.03889 1.50370
C22 C 2.03673 0.34473 1.52502
C24 C 2.02976 0.38361 1.50462
H1 H 1.40088 1.92994 1.49558
H2 H 1.25495 1.71717 1.50216
H3 H 1.25611 1.79443 1.49771
H4 H 1.40704 1.87050 1.59615
H5 H 1.40546 1.79357 1.59673
C1 C 1.30679 1.95131 1.49689
C2 C 1.29876 1.98884 1.47624
C4 C 1.38450 1.04240 1.47540
C5 C 1.35426 1.96111 1.50370
C6 C 1.36349 1.92142 1.51490
C7 C 1.28823 1.75108 1.52222
C8 C 1.28882 1.79407 1.52049
C9 C 1.33162 1.83787 1.54373
C10 C 1.37361 1.83719 1.57285
C11 C 1.37268 1.79392 1.57427
C12 C 1.33020 1.75032 1.54840
C13 C 1.32888 1.70431 1.54767
N2 N 1.62123 1.32904 1.51083
N3 N 1.32841 1.87910 1.53878
N4 N 1.37041 1.70477 1.54883
H6 H 1.46570 1.18248 1.56347
H7 H 1.53610 1.26491 1.56249
H8 H 1.62753 1.20935 1.46468
H9 H 1.55686 1.12631 1.46123
H10 H 1.41957 1.11898 1.42409
C14 C 1.62821 1.29166 1.51117
C15 C 1.50097 1.18818 1.53829
C16 C 1.54052 1.23440 1.53929
C17 C 1.58638 1.24264 1.51199
C18 C 1.59174 1.20312 1.48559
C19 C 1.55244 1.15677 1.48446
C20 C 1.50636 1.14881 1.50830
C21 C 1.42624 1.09127 1.46717
N5 N 1.46757 1.10168 1.50835
H11 H 1.27691 1.91431 1.50561
H12 H 1.33272 1.06530 1.44639
H13 H 1.06336 1.46101 1.46315
H14 H 1.27412 1.53597 1.49007
H15 H 1.19782 1.45707 1.48313
H16 H 1.11964 1.52827 1.57830
H17 H 1.19566 1.60643 1.58172
C23 C 1.99726 1.29844 1.52430
C25 C 1.07074 1.43292 1.49855
C26 C 1.23990 1.53386 1.50871
C27 C 1.19752 1.48993 1.50564
C28 C 1.15356 1.48727 1.52827
C29 C 1.15327 1.52968 1.55593
C30 C 1.19598 1.57354 1.55913
C31 C 1.23982 1.57628 1.53588
C32 C 1.28559 1.62211 1.54118
N6 N 1.11262 1.44163 1.52957
H18 H 1.07291 1.35125 1.54053
C33 C 1.95208 1.29205 1.50383
C34 C 1.94772 1.33273 1.48788
N7 N 1.98603 1.37732 1.48779
H19 H 1.80966 1.28116 1.56161
H20 H 1.79554 1.42314 1.45555
H21 H 1.87544 1.43032 1.45084
H22 H 1.87062 1.29156 1.43801
C35 C 1.80677 1.31218 1.53455
C36 C 1.76234 1.30833 1.53568
C37 C 1.75760 1.34793 1.50690
C38 C 1.79886 1.39197 1.47791
C39 C 1.84353 1.39614 1.47608
C40 C 1.84793 1.35607 1.50228
C41 C 1.90024 1.32735 1.47348
N8 N 1.89347 1.36173 1.50360
H23 H 1.92028 1.25587 1.50268
N9 N 1.28586 1.66361 1.54398
N10 N 1.67193 1.29701 1.50991
C42 C 1.70966 1.34203 1.50814
H24 H 1.73030 1.27416 1.56069
H25 H 1.51773 1.58583 1.48922
H26 H 1.45736 1.73579 1.50141
H27 H 1.53197 1.73212 1.49393
H28 H 1.45007 1.58075 1.58638
H29 H 1.37611 1.58480 1.59008
C43 C 1.63244 1.68451 1.49388
C44 C 1.68050 1.69916 1.47204
C45 C 1.59697 1.63569 1.49764
C46 C 1.54692 1.62370 1.50830
C47 C 1.45607 1.70189 1.51964
C48 C 1.49760 1.69990 1.51612
C49 C 1.49612 1.65628 1.53714
C50 C 1.45199 1.61475 1.56539
C51 C 1.41056 1.61708 1.56845
C52 C 1.41190 1.66037 1.54522
C53 C 1.36757 1.66197 1.54611
N11 N 1.53996 1.65854 1.53149
H30 H 1.62017 1.71001 1.50715
C54 C 1.69036 1.66188 1.45903
C55 C 1.65329 1.61367 1.46918
N12 N 1.60725 1.60079 1.48653
H31 H 1.71725 1.53639 1.55264
H32 H 1.57857 1.37266 1.46055
H33 H 1.56757 1.44308 1.45388
H34 H 1.69974 1.58418 1.42099
C56 C 1.68679 1.50068 1.52933
C57 C 1.69268 1.46124 1.53227
C58 C 1.65402 1.41483 1.50703
C59 C 1.60893 1.40883 1.48007
C60 C 1.60266 1.44799 1.47712
C61 C 1.64172 1.49458 1.49955
C62 C 1.66392 1.57480 1.46100
N13 N 1.63314 1.53252 1.49882
H35 H 1.72685 1.66958 1.44072
N14 N 1.32582 1.62014 1.54245
N15 N 1.70522 1.38094 1.50743
C63 C 1.66045 1.37315 1.50877
H36 H 1.72783 1.46616 1.55552
C64 C 1.71700 1.75064 1.46185
C65 C 1.76562 1.76760 1.45819
C66 C 1.70213 1.78554 1.45513
C67 C 1.80134 1.81751 1.45136
H37 H 1.77841 1.74217 1.46260
C68 C 1.73401 1.83345 1.44988
H38 H 1.66389 1.77355 1.45331
C69 C 1.78559 1.85302 1.44886
C70 C 1.84953 1.83044 1.45027
H39 H 1.72117 1.85875 1.44552
O1 O 1.81357 1.89713 1.44547
H40 H 1.85671 1.80075 1.45078
C71 C 1.88826 1.87823 1.45280
C72 C 1.93677 1.89400 1.46074
H41 H 1.87755 1.90535 1.45474
C73 C 1.96230 1.86521 1.45368
N16 N 1.97075 1.94184 1.47592
C74 C 2.01447 1.90489 1.46368
C75 C 1.94936 1.83079 1.56723
C76 C 1.95216 1.83809 1.32573
C77 C 1.96182 1.98089 1.48238
C78 C 2.01695 1.94917 1.47924
C79 C 2.05632 1.90315 1.45965
H42 H 1.91175 1.80200 1.56533
H43 H 1.97106 1.81382 1.56657
H44 H 1.95588 1.84995 1.65828
H45 H 1.97486 1.82248 1.31442
H46 H 1.91490 1.80876 1.31778
H47 H 1.95917 1.86203 1.24477
H48 H 1.98466 2.00727 1.55536
H49 H 1.96943 1.99997 1.39048
H50 H 1.92457 1.96822 1.50732
C80 C 2.06078 1.99215 1.49379
H51 H 2.05509 1.86906 1.44564
C81 C 2.10030 1.94595 1.47299
H52 H 2.06288 2.02673 1.50580
C82 C 2.10233 1.98957 1.49103
H53 H 2.13359 1.94528 1.46866
H54 H 2.13726 2.02254 1.50176
H55 H 2.00163 1.26749 1.53966
H56 H 1.26220 1.98212 1.46824
C3 C 1.33802 2.03502 1.46391
N1 N 1.39200 2.00587 1.49415
C22 C 2.03673 1.34473 1.52502
C24 C 2.02976 1.38361 1.50462
H57 H 0.53129 0.59739 0.81789
H59 H 0.46979 0.74497 0.83146
H61 H 0.54527 0.74315 0.82225
H63 H 0.46606 0.59180 0.91587
H65 H 0.39130 0.59401 0.92077
C83 C 0.64935 0.69119 0.82044
C85 C 0.69499 0.69887 0.80163
C87 C 0.70054 0.65929 0.79019
C89 C 0.66003 0.61284 0.80071
N17 N 0.61593 0.60566 0.81772
C91 C 0.61025 0.64374 0.82635
C93 C 0.56131 0.63491 0.83653
C95 C 0.46926 0.71143 0.84946
C97 C 0.51137 0.71048 0.84503
C99 C 0.51104 0.66745 0.86584
C101 C 0.46732 0.62548 0.89468
C103 C 0.42530 0.62674 0.89855
C105 C 0.42550 0.66949 0.87567
C107 C 0.38074 0.67043 0.87818
N19 N 0.70747 0.37856 0.84097
N21 N 0.55533 0.67039 0.85971
N23 N 0.33908 0.62838 0.87466
H67 H 0.71771 0.53333 0.88972
H69 H 0.72928 0.46376 0.89071
H71 H 0.58042 0.36946 0.79318
H73 H 0.56849 0.43928 0.78752
H75 H 0.70088 0.57795 0.75096
C109 C 0.66266 0.37066 0.84189
C111 C 0.68761 0.49761 0.86487
C113 C 0.69405 0.45851 0.86696
C115 C 0.65576 0.41205 0.84050
C117 C 0.61051 0.40571 0.81349
C119 C 0.60371 0.44457 0.81114
C121 C 0.64247 0.49123 0.83450
C123 C 0.66615 0.57105 0.79315
N25 N 0.63441 0.52961 0.83393
H77 H 0.64331 0.72135 0.82855
H79 H 0.73614 0.66427 0.77431
H81 H 0.40213 0.93343 0.82291
H83 H 0.26583 0.72057 0.83874
H85 H 0.26168 0.79508 0.83482
H87 H 0.41259 0.87850 0.93204
H89 H 0.41628 0.80430 0.93214
C125 C 0.30662 0.95258 0.83241
C127 C 0.29803 0.98991 0.81500
C129 C 0.35428 0.96289 0.83612
C131 C 0.36476 0.92409 0.84639
C133 C 0.29791 0.75556 0.85854
C135 C 0.29551 0.79693 0.85721
C137 C 0.33689 0.84192 0.88003
C139 C 0.38034 0.84413 0.90863
C141 C 0.38238 0.80239 0.90986
C143 C 0.34137 0.75762 0.88400
C145 C 0.34185 0.71255 0.88258
N27 N 0.33111 0.88164 0.87509
H91 H 0.27700 0.91548 0.84205
C147 C 0.33688 0.03632 0.80193
C149 C 0.38358 0.04405 0.80915
N29 N 0.39159 0.00776 0.82529
H93 H 0.46798 0.18376 0.89727
H95 H 0.62761 0.20512 0.79635
H97 H 0.55511 0.12325 0.79201
H99 H 0.41940 0.12121 0.76105
C151 C 0.50274 0.18828 0.87150
C153 C 0.54324 0.23380 0.87278
C155 C 0.58848 0.24050 0.84481
C157 C 0.59233 0.20016 0.81764
C159 C 0.55200 0.15445 0.81604
C161 C 0.50655 0.14808 0.84019
C163 C 0.42555 0.09273 0.80095
N31 N 0.46676 0.10162 0.83910
H101 H 0.33110 0.06645 0.78773
N33 N 0.38348 0.71322 0.88221
N35 N 0.62363 0.32648 0.84352
C165 C 0.63076 0.28922 0.84406
H103 H 0.54019 0.26507 0.89669
H105 H 0.07118 0.47731 0.79436
H107 H 0.28153 0.54089 0.82201
H109 H 0.20188 0.46543 0.81343
H111 H 0.13324 0.54565 0.91344
H113 H 0.21271 0.62057 0.91864
C167 C 0.04933 0.36294 0.85099
C169 C 0.01318 0.31461 0.85709
C171 C 0.03812 0.39891 0.83360
C173 C 0.07819 0.44887 0.82869
C175 C 0.24879 0.54164 0.84155
C177 C 0.20454 0.49963 0.83748
C179 C 0.16233 0.50056 0.86057
C181 C 0.16550 0.54444 0.89081
C183 C 0.21001 0.58629 0.89488
C185 C 0.25211 0.58555 0.87046
C187 C 0.29880 0.63032 0.87534
N37 N 0.11972 0.45653 0.85973
H115 H 0.08733 0.37430 0.85815
C189 C 0.96611 0.30469 0.83996
C191 C 0.95753 0.34268 0.82289
N39 N 0.99291 0.38893 0.82073
H117 H 0.81564 0.28248 0.89322
H119 H 0.79640 0.42157 0.78920
H121 H 0.87742 0.43139 0.78413
H123 H 0.88017 0.29561 0.77885
C193 C 0.81172 0.31298 0.86694
C195 C 0.76661 0.30768 0.86845
C197 C 0.76040 0.34643 0.84028
C199 C 0.80088 0.39107 0.81121
C201 C 0.84614 0.39669 0.80911
C203 C 0.85213 0.35755 0.83515
C205 C 0.90820 0.33280 0.81029
N41 N 0.89858 0.36555 0.83647
H125 H 0.93564 0.26772 0.84396
N43 N 0.29907 0.67174 0.87957
N45 N 0.67452 0.29461 0.84316
C207 C 0.71212 0.33975 0.84165
H127 H 0.73524 0.27295 0.89326
C209 C 0.02623 0.27798 0.88168
C211 C -0.00061 0.23108 0.83929
C213 C 0.06960 0.29203 0.95235
C215 C 0.01353 0.19639 0.85905
H129 H -0.03390 0.21951 0.78558
C217 C 0.08537 0.26120 0.97361
H131 H 0.09031 0.32854 0.99171
C219 C 0.05976 0.21204 0.92462
C221 C -0.01726 0.14916 0.81805
H133 H 0.11852 0.27312 1.02771
O2 O 0.07679 0.18583 0.93968
H135 H -0.05142 0.14127 0.77451
C223 C -0.00709 0.11197 0.83027
C225 C -0.03747 0.06331 0.80685
H137 H 0.02895 0.12372 0.86738
C227 C -0.09010 0.03546 0.76400
N47 N -0.02214 0.03124 0.82455
C229 C -0.10057 -0.01587 0.76527
C231 C -0.12281 0.04144 0.85873
C233 C -0.09581 0.04992 0.62817
C235 C 0.02670 0.04489 0.85129
C237 C -0.05896 -0.01594 0.80179
C239 C -0.14234 -0.05887 0.73611
H139 H -0.11557 0.07830 0.86180
H141 H -0.16051 0.01816 0.83216
H143 H -0.11821 0.03194 0.95574
H145 H -0.13177 0.02547 0.59042
H147 H -0.09004 0.08624 0.62570
H149 H -0.07012 0.04908 0.56223
H151 H 0.02872 0.01394 0.88368
H153 H 0.04935 0.05929 0.76542
H155 H 0.04249 0.07249 0.92650
C241 C -0.05829 -0.05868 0.80982
H157 H -0.17482 -0.05946 0.70522
C243 C -0.14210 -0.10172 0.74545
H159 H -0.02596 -0.05915 0.83638
C245 C -0.10069 -0.10148 0.78162
H161 H -0.17460 -0.13581 0.72220
H163 H -0.10128 -0.13549 0.78698
H165 H 0.26128 0.98288 0.81161
H167 H 0.72597 0.73540 0.79453
C127 C 0.29803 -0.01009 0.81500
C129 C 0.35428 -0.03711 0.83612
C147 C 0.33688 1.03632 0.80193
N29 N 0.39159 1.00776 0.82529
C169 C 1.01318 0.31461 0.85709
C171 C 1.03812 0.39891 0.83360
C189 C -0.03389 0.30469 0.83996
N39 N -0.00709 0.38893 0.82073
H57 H 0.53129 1.59739 0.81789
H59 H 0.46979 1.74497 0.83146
H61 H 0.54527 1.74315 0.82225
H63 H 0.46606 1.59180 0.91587
H65 H 0.39130 1.59401 0.92077
C83 C 0.64935 1.69119 0.82044
C85 C 0.69499 1.69887 0.80163
C87 C 0.70054 1.65929 0.79019
C89 C 0.66003 1.61284 0.80071
N17 N 0.61593 1.60566 0.81772
C91 C 0.61025 1.64374 0.82635
C93 C 0.56131 1.63491 0.83653
C95 C 0.46926 1.71143 0.84946
C97 C 0.51137 1.71048 0.84503
C99 C 0.51104 1.66745 0.86584
C101 C 0.46732 1.62548 0.89468
C103 C 0.42530 1.62674 0.89855
C105 C 0.42550 1.66949 0.87567
C107 C 0.38074 1.67043 0.87818
N19 N 0.70747 1.37856 0.84097
N21 N 0.55533 1.67039 0.85971
N23 N 0.33908 1.62838 0.87466
H67 H 0.71771 1.53333 0.88972
H69 H 0.72928 1.46376 0.89071
H71 H 0.58042 1.36946 0.79318
H73 H 0.56849 1.43928 0.78752
H75 H 0.70088 1.57795 0.75096
C109 C 0.66266 1.37066 0.84189
C111 C 0.68761 1.49761 0.86487
C113 C 0.69405 1.45851 0.86696
C115 C 0.65576 1.41205 0.84050
C117 C 0.61051 1.40571 0.81349
C119 C 0.60371 1.44457 0.81114
C121 C 0.64247 1.49123 0.83450
C123 C 0.66615 1.57105 0.79315
N25 N 0.63441 1.52961 0.83393
H77 H 0.64331 1.72135 0.82855
H79 H 0.73614 1.66427 0.77431
H81 H 0.40213 1.93343 0.82291
H83 H 0.26583 1.72057 0.83874
H85 H 0.26168 1.79508 0.83482
H87 H 0.41259 1.87850 0.93204
H89 H 0.41628 1.80430 0.93214
C125 C 0.30662 1.95258 0.83241
C127 C 0.29803 1.98991 0.81500
C129 C 0.35428 1.96289 0.83612
C131 C 0.36476 1.92409 0.84639
C133 C 0.29791 1.75556 0.85854
C135 C 0.29551 1.79693 0.85721
C137 C 0.33689 1.84192 0.88003
C139 C 0.38034 1.84413 0.90863
C141 C 0.38238 1.80239 0.90986
C143 C 0.34137 1.75762 0.88400
C145 C 0.34185 1.71255 0.88258
N27 N 0.33111 1.88164 0.87509
H91 H 0.27700 1.91548 0.84205
C149 C 0.38358 1.04405 0.80915
H93 H 0.46798 1.18376 0.89727
H95 H 0.62761 1.20512 0.79635
H97 H 0.55511 1.12325 0.79201
H99 H 0.41940 1.12121 0.76105
C151 C 0.50274 1.18828 0.87150
C153 C 0.54324 1.23380 0.87278
C155 C 0.58848 1.24050 0.84481
C157 C 0.59233 1.20016 0.81764
C159 C 0.55200 1.15445 0.81604
C161 C 0.50655 1.14808 0.84019
C163 C 0.42555 1.09273 0.80095
N31 N 0.46676 1.10162 0.83910
H101 H 0.33110 1.06645 0.78773
N33 N 0.38348 1.71322 0.88221
N35 N 0.62363 1.32648 0.84352
C165 C 0.63076 1.28922 0.84406
H103 H 0.54019 1.26507 0.89669
H105 H 0.07118 1.47731 0.79436
H107 H 0.28153 1.54089 0.82201
H109 H 0.20188 1.46543 0.81343
H111 H 0.13324 1.54565 0.91344
H113 H 0.21271 1.62057 0.91864
C167 C 0.04933 1.36294 0.85099
C169 C 0.01318 1.31461 0.85709
C171 C 0.03812 1.39891 0.83360
C173 C 0.07819 1.44887 0.82869
C175 C 0.24879 1.54164 0.84155
C177 C 0.20454 1.49963 0.83748
C179 C 0.16233 1.50056 0.86057
C181 C 0.16550 1.54444 0.89081
C183 C 0.21001 1.58629 0.89488
C185 C 0.25211 1.58555 0.87046
C187 C 0.29880 1.63032 0.87534
N37 N 0.11972 1.45653 0.85973
H115 H 0.08733 1.37430 0.85815
C189 C 0.96611 1.30469 0.83996
C191 C 0.95753 1.34268 0.82289
N39 N 0.99291 1.38893 0.82073
H117 H 0.81564 1.28248 0.89322
H119 H 0.79640 1.42157 0.78920
H121 H 0.87742 1.43139 0.78413
H123 H 0.88017 1.29561 0.77885
C193 C 0.81172 1.31298 0.86694
C195 C 0.76661 1.30768 0.86845
C197 C 0.76040 1.34643 0.84028
C199 C 0.80088 1.39107 0.81121
C201 C 0.84614 1.39669 0.80911
C203 C 0.85213 1.35755 0.83515
C205 C 0.90820 1.33280 0.81029
N41 N 0.89858 1.36555 0.83647
H125 H 0.93564 1.26772 0.84396
N43 N 0.29907 1.67174 0.87957
N45 N 0.67452 1.29461 0.84316
C207 C 0.71212 1.33975 0.84165
H127 H 0.73524 1.27295 0.89326
C209 C 0.02623 1.27798 0.88168
C211 C -0.00061 1.23108 0.83929
C213 C 0.06960 1.29203 0.95235
C215 C 0.01353 1.19639 0.85905
H129 H -0.03390 1.21951 0.78558
C217 C 0.08537 1.26120 0.97361
H131 H 0.09031 1.32854 0.99171
C219 C 0.05976 1.21204 0.92462
C221 C -0.01726 1.14916 0.81805
H133 H 0.11852 1.27312 1.02771
O2 O 0.07679 1.18583 0.93968
H135 H -0.05142 1.14127 0.77451
C223 C -0.00709 1.11197 0.83027
C225 C -0.03747 1.06331 0.80685
H137 H 0.02895 1.12372 0.86738
C227 C -0.09010 1.03546 0.76400
N47 N -0.02214 1.03124 0.82455
C229 C -0.10057 0.98413 0.76527
C231 C -0.12281 1.04144 0.85873
C233 C -0.09581 1.04992 0.62817
C235 C 0.02670 1.04489 0.85129
C237 C -0.05896 0.98406 0.80179
C239 C -0.14234 0.94113 0.73611
H139 H -0.11557 1.07830 0.86180
H141 H -0.16051 1.01816 0.83216
H143 H -0.11821 1.03194 0.95574
H145 H -0.13177 1.02547 0.59042
H147 H -0.09004 1.08624 0.62570
H149 H -0.07012 1.04908 0.56223
H151 H 0.02872 1.01394 0.88368
H153 H 0.04935 1.05929 0.76542
H155 H 0.04249 1.07249 0.92650
C241 C -0.05829 0.94132 0.80982
H157 H -0.17482 0.94054 0.70522
C243 C -0.14210 0.89828 0.74545
H159 H -0.02596 0.94085 0.83638
C245 C -0.10069 0.89852 0.78162
H161 H -0.17460 0.86419 0.72220
H163 H -0.10128 0.86451 0.78698
H165 H 0.26128 1.98288 0.81161
H167 H 0.72597 1.73540 0.79453
C147 C 0.33688 2.03632 0.80193
N29 N 0.39159 2.00776 0.82529
C169 C 1.01318 1.31461 0.85709
C171 C 1.03812 1.39891 0.83360
C189 C -0.03389 1.30469 0.83996
N39 N -0.00709 1.38893 0.82073
H57 H 1.53129 0.59739 0.81789
H59 H 1.46979 0.74497 0.83146
H61 H 1.54527 0.74315 0.82225
H63 H 1.46606 0.59180 0.91587
H65 H 1.39130 0.59401 0.92077
C83 C 1.64935 0.69119 0.82044
C85 C 1.69499 0.69887 0.80163
C87 C 1.70054 0.65929 0.79019
C89 C 1.66003 0.61284 0.80071
N17 N 1.61593 0.60566 0.81772
C91 C 1.61025 0.64374 0.82635
C93 C 1.56131 0.63491 0.83653
C95 C 1.46926 0.71143 0.84946
C97 C 1.51137 0.71048 0.84503
C99 C 1.51104 0.66745 0.86584
C101 C 1.46732 0.62548 0.89468
C103 C 1.42530 0.62674 0.89855
C105 C 1.42550 0.66949 0.87567
C107 C 1.38074 0.67043 0.87818
N19 N 1.70747 0.37856 0.84097
N21 N 1.55533 0.67039 0.85971
N23 N 1.33908 0.62838 0.87466
H67 H 1.71771 0.53333 0.88972
H69 H 1.72928 0.46376 0.89071
H71 H 1.58042 0.36946 0.79318
H73 H 1.56849 0.43928 0.78752
H75 H 1.70088 0.57795 0.75096
C109 C 1.66266 0.37066 0.84189
C111 C 1.68761 0.49761 0.86487
C113 C 1.69405 0.45851 0.86696
C115 C 1.65576 0.41205 0.84050
C117 C 1.61051 0.40571 0.81349
C119 C 1.60371 0.44457 0.81114
C121 C 1.64247 0.49123 0.83450
C123 C 1.66615 0.57105 0.79315
N25 N 1.63441 0.52961 0.83393
H77 H 1.64331 0.72135 0.82855
H79 H 1.73614 0.66427 0.77431
H81 H 1.40213 0.93343 0.82291
H83 H 1.26583 0.72057 0.83874
H85 H 1.26168 0.79508 0.83482
H87 H 1.41259 0.87850 0.93204
H89 H 1.41628 0.80430 0.93214
C125 C 1.30662 0.95258 0.83241
C127 C 1.29803 0.98991 0.81500
C129 C 1.35428 0.96289 0.83612
C131 C 1.36476 0.92409 0.84639
C133 C 1.29791 0.75556 0.85854
C135 C 1.29551 0.79693 0.85721
C137 C 1.33689 0.84192 0.88003
C139 C 1.38034 0.84413 0.90863
C141 C 1.38238 0.80239 0.90986
C143 C 1.34137 0.75762 0.88400
C145 C 1.34185 0.71255 0.88258
N27 N 1.33111 0.88164 0.87509
H91 H 1.27700 0.91548 0.84205
C147 C 1.33688 0.03632 0.80193
C149 C 1.38358 0.04405 0.80915
N29 N 1.39159 0.00776 0.82529
H93 H 1.46798 0.18376 0.89727
H95 H 1.62761 0.20512 0.79635
H97 H 1.55511 0.12325 0.79201
H99 H 1.41940 0.12121 0.76105
C151 C 1.50274 0.18828 0.87150
C153 C 1.54324 0.23380 0.87278
C155 C 1.58848 0.24050 0.84481
C157 C 1.59233 0.20016 0.81764
C159 C 1.55200 0.15445 0.81604
C161 C 1.50655 0.14808 0.84019
C163 C 1.42555 0.09273 0.80095
N31 N 1.46676 0.10162 0.83910
H101 H 1.33110 0.06645 0.78773
N33 N 1.38348 0.71322 0.88221
N35 N 1.62363 0.32648 0.84352
C165 C 1.63076 0.28922 0.84406
H103 H 1.54019 0.26507 0.89669
H105 H 1.07118 0.47731 0.79436
H107 H 1.28153 0.54089 0.82201
H109 H 1.20188 0.46543 0.81343
H111 H 1.13324 0.54565 0.91344
H113 H 1.21271 0.62057 0.91864
C167 C 1.04933 0.36294 0.85099
C173 C 1.07819 0.44887 0.82869
C175 C 1.24879 0.54164 0.84155
C177 C 1.20454 0.49963 0.83748
C179 C 1.16233 0.50056 0.86057
C181 C 1.16550 0.54444 0.89081
C183 C 1.21001 0.58629 0.89488
C185 C 1.25211 0.58555 0.87046
C187 C 1.29880 0.63032 0.87534
N37 N 1.11972 0.45653 0.85973
H115 H 1.08733 0.37430 0.85815
C189 C 1.96611 0.30469 0.83996
C191 C 1.95753 0.34268 0.82289
N39 N 1.99291 0.38893 0.82073
H117 H 1.81564 0.28248 0.89322
H119 H 1.79640 0.42157 0.78920
H121 H 1.87742 0.43139 0.78413
H123 H 1.88017 0.29561 0.77885
C193 C 1.81172 0.31298 0.86694
C195 C 1.76661 0.30768 0.86845
C197 C 1.76040 0.34643 0.84028
C199 C 1.80088 0.39107 0.81121
C201 C 1.84614 0.39669 0.80911
C203 C 1.85213 0.35755 0.83515
C205 C 1.90820 0.33280 0.81029
N41 N 1.89858 0.36555 0.83647
H125 H 1.93564 0.26772 0.84396
N43 N 1.29907 0.67174 0.87957
N45 N 1.67452 0.29461 0.84316
C207 C 1.71212 0.33975 0.84165
H127 H 1.73524 0.27295 0.89326
C209 C 1.02623 0.27798 0.88168
C211 C 0.99939 0.23108 0.83929
C213 C 1.06960 0.29203 0.95235
C215 C 1.01353 0.19639 0.85905
H129 H 0.96610 0.21951 0.78558
C217 C 1.08537 0.26120 0.97361
H131 H 1.09031 0.32854 0.99171
C219 C 1.05976 0.21204 0.92462
C221 C 0.98274 0.14916 0.81805
H133 H 1.11852 0.27312 1.02771
O2 O 1.07679 0.18583 0.93968
H135 H 0.94858 0.14127 0.77451
C223 C 0.99291 0.11197 0.83027
C225 C 0.96253 0.06331 0.80685
H137 H 1.02895 0.12372 0.86738
C227 C 0.90990 0.03546 0.76400
N47 N 0.97786 0.03124 0.82455
C229 C 0.89943 -0.01587 0.76527
C231 C 0.87719 0.04144 0.85873
C233 C 0.90419 0.04992 0.62817
C235 C 1.02670 0.04489 0.85129
C237 C 0.94104 -0.01594 0.80179
C239 C 0.85766 -0.05887 0.73611
H139 H 0.88443 0.07830 0.86180
H141 H 0.83949 0.01816 0.83216
H143 H 0.88179 0.03194 0.95574
H145 H 0.86823 0.02547 0.59042
H147 H 0.90996 0.08624 0.62570
H149 H 0.92988 0.04908 0.56223
H151 H 1.02872 0.01394 0.88368
H153 H 1.04935 0.05929 0.76542
H155 H 1.04249 0.07249 0.92650
C241 C 0.94171 -0.05868 0.80982
H157 H 0.82518 -0.05946 0.70522
C243 C 0.85790 -0.10172 0.74545
H159 H 0.97404 -0.05915 0.83638
C245 C 0.89931 -0.10148 0.78162
H161 H 0.82540 -0.13581 0.72220
H163 H 0.89872 -0.13549 0.78698
H165 H 1.26128 0.98288 0.81161
H167 H 1.72597 0.73540 0.79453
C127 C 1.29803 -0.01009 0.81500
C129 C 1.35428 -0.03711 0.83612
C147 C 1.33688 1.03632 0.80193
N29 N 1.39159 1.00776 0.82529
C169 C 2.01318 0.31461 0.85709
C171 C 2.03812 0.39891 0.83360
H57 H 1.53129 1.59739 0.81789
H59 H 1.46979 1.74497 0.83146
H61 H 1.54527 1.74315 0.82225
H63 H 1.46606 1.59180 0.91587
H65 H 1.39130 1.59401 0.92077
C83 C 1.64935 1.69119 0.82044
C85 C 1.69499 1.69887 0.80163
C87 C 1.70054 1.65929 0.79019
C89 C 1.66003 1.61284 0.80071
N17 N 1.61593 1.60566 0.81772
C91 C 1.61025 1.64374 0.82635
C93 C 1.56131 1.63491 0.83653
C95 C 1.46926 1.71143 0.84946
C97 C 1.51137 1.71048 0.84503
C99 C 1.51104 1.66745 0.86584
C101 C 1.46732 1.62548 0.89468
C103 C 1.42530 1.62674 0.89855
C105 C 1.42550 1.66949 0.87567
C107 C 1.38074 1.67043 0.87818
N19 N 1.70747 1.37856 0.84097
N21 N 1.55533 1.67039 0.85971
N23 N 1.33908 1.62838 0.87466
H67 H 1.71771 1.53333 0.88972
H69 H 1.72928 1.46376 0.89071
H71 H 1.58042 1.36946 0.79318
H73 H 1.56849 1.43928 0.78752
H75 H 1.70088 1.57795 0.75096
C109 C 1.66266 1.37066 0.84189
C111 C 1.68761 1.49761 0.86487
C113 C 1.69405 1.45851 0.86696
C115 C 1.65576 1.41205 0.84050
C117 C 1.61051 1.40571 0.81349
C119 C 1.60371 1.44457 0.81114
C121 C 1.64247 1.49123 0.83450
C123 C 1.66615 1.57105 0.79315
N25 N 1.63441 1.52961 0.83393
H77 H 1.64331 1.72135 0.82855
H79 H 1.73614 1.66427 0.77431
H81 H 1.40213 1.93343 0.82291
H83 H 1.26583 1.72057 0.83874
H85 H 1.26168 1.79508 0.83482
H87 H 1.41259 1.87850 0.93204
H89 H 1.41628 1.80430 0.93214
C125 C 1.30662 1.95258 0.83241
C127 C 1.29803 1.98991 0.81500
C129 C 1.35428 1.96289 0.83612
C131 C 1.36476 1.92409 0.84639
C133 C 1.29791 1.75556 0.85854
C135 C 1.29551 1.79693 0.85721
C137 C 1.33689 1.84192 0.88003
C139 C 1.38034 1.84413 0.90863
C141 C 1.38238 1.80239 0.90986
C143 C 1.34137 1.75762 0.88400
C145 C 1.34185 1.71255 0.88258
N27 N 1.33111 1.88164 0.87509
H91 H 1.27700 1.91548 0.84205
C149 C 1.38358 1.04405 0.80915
H93 H 1.46798 1.18376 0.89727
H95 H 1.62761 1.20512 0.79635
H97 H 1.55511 1.12325 0.79201
H99 H 1.41940 1.12121 0.76105
C151 C 1.50274 1.18828 0.87150
C153 C 1.54324 1.23380 0.87278
C155 C 1.58848 1.24050 0.84481
C157 C 1.59233 1.20016 0.81764
C159 C 1.55200 1.15445 0.81604
C161 C 1.50655 1.14808 0.84019
C163 C 1.42555 1.09273 0.80095
N31 N 1.46676 1.10162 0.83910
H101 H 1.33110 1.06645 0.78773
N33 N 1.38348 1.71322 0.88221
N35 N 1.62363 1.32648 0.84352
C165 C 1.63076 1.28922 0.84406
H103 H 1.54019 1.26507 0.89669
H105 H 1.07118 1.47731 0.79436
H107 H 1.28153 1.54089 0.82201
H109 H 1.20188 1.46543 0.81343
H111 H 1.13324 1.54565 0.91344
H113 H 1.21271 1.62057 0.91864
C167 C 1.04933 1.36294 0.85099
C173 C 1.07819 1.44887 0.82869
C175 C 1.24879 1.54164 0.84155
C177 C 1.20454 1.49963 0.83748
C179 C 1.16233 1.50056 0.86057
C181 C 1.16550 1.54444 0.89081
C183 C 1.21001 1.58629 0.89488
C185 C 1.25211 1.58555 0.87046
C187 C 1.29880 1.63032 0.87534
N37 N 1.11972 1.45653 0.85973
H115 H 1.08733 1.37430 0.85815
C189 C 1.96611 1.30469 0.83996
C191 C 1.95753 1.34268 0.82289
N39 N 1.99291 1.38893 0.82073
H117 H 1.81564 1.28248 0.89322
H119 H 1.79640 1.42157 0.78920
H121 H 1.87742 1.43139 0.78413
H123 H 1.88017 1.29561 0.77885
C193 C 1.81172 1.31298 0.86694
C195 C 1.76661 1.30768 0.86845
C197 C 1.76040 1.34643 0.84028
C199 C 1.80088 1.39107 0.81121
C201 C 1.84614 1.39669 0.80911
C203 C 1.85213 1.35755 0.83515
C205 C 1.90820 1.33280 0.81029
N41 N 1.89858 1.36555 0.83647
H125 H 1.93564 1.26772 0.84396
N43 N 1.29907 1.67174 0.87957
N45 N 1.67452 1.29461 0.84316
C207 C 1.71212 1.33975 0.84165
H127 H 1.73524 1.27295 0.89326
C209 C 1.02623 1.27798 0.88168
C211 C 0.99939 1.23108 0.83929
C213 C 1.06960 1.29203 0.95235
C215 C 1.01353 1.19639 0.85905
H129 H 0.96610 1.21951 0.78558
C217 C 1.08537 1.26120 0.97361
H131 H 1.09031 1.32854 0.99171
C219 C 1.05976 1.21204 0.92462
C221 C 0.98274 1.14916 0.81805
H133 H 1.11852 1.27312 1.02771
O2 O 1.07679 1.18583 0.93968
H135 H 0.94858 1.14127 0.77451
C223 C 0.99291 1.11197 0.83027
C225 C 0.96253 1.06331 0.80685
H137 H 1.02895 1.12372 0.86738
C227 C 0.90990 1.03546 0.76400
N47 N 0.97786 1.03124 0.82455
C229 C 0.89943 0.98413 0.76527
C231 C 0.87719 1.04144 0.85873
C233 C 0.90419 1.04992 0.62817
C235 C 1.02670 1.04489 0.85129
C237 C 0.94104 0.98406 0.80179
C239 C 0.85766 0.94113 0.73611
H139 H 0.88443 1.07830 0.86180
H141 H 0.83949 1.01816 0.83216
H143 H 0.88179 1.03194 0.95574
H145 H 0.86823 1.02547 0.59042
H147 H 0.90996 1.08624 0.62570
H149 H 0.92988 1.04908 0.56223
H151 H 1.02872 1.01394 0.88368
H153 H 1.04935 1.05929 0.76542
H155 H 1.04249 1.07249 0.92650
C241 C 0.94171 0.94132 0.80982
H157 H 0.82518 0.94054 0.70522
C243 C 0.85790 0.89828 0.74545
H159 H 0.97404 0.94085 0.83638
C245 C 0.89931 0.89852 0.78162
H161 H 0.82540 0.86419 0.72220
H163 H 0.89872 0.86451 0.78698
H165 H 1.26128 1.98288 0.81161
H167 H 1.72597 1.73540 0.79453
C147 C 1.33688 2.03632 0.80193
N29 N 1.39159 2.00776 0.82529
C169 C 2.01318 1.31461 0.85709
C171 C 2.03812 1.39891 0.83360
H57 H 0.53129 0.59739 1.81789
H59 H 0.46979 0.74497 1.83146
H61 H 0.54527 0.74315 1.82225
H63 H 0.46606 0.59180 1.91587
H65 H 0.39130 0.59401 1.92077
C83 C 0.64935 0.69119 1.82044
C85 C 0.69499 0.69887 1.80163
C87 C 0.70054 0.65929 1.79019
C89 C 0.66003 0.61284 1.80071
N17 N 0.61593 0.60566 1.81772
C91 C 0.61025 0.64374 1.82635
C93 C 0.56131 0.63491 1.83653
C95 C 0.46926 0.71143 1.84946
C97 C 0.51137 0.71048 1.84503
C99 C 0.51104 0.66745 1.86584
C101 C 0.46732 0.62548 1.89468
C103 C 0.42530 0.62674 1.89855
C105 C 0.42550 0.66949 1.87567
C107 C 0.38074 0.67043 1.87818
N19 N 0.70747 0.37856 1.84097
N21 N 0.55533 0.67039 1.85971
N23 N 0.33908 0.62838 1.87466
H67 H 0.71771 0.53333 1.88972
H69 H 0.72928 0.46376 1.89071
H71 H 0.58042 0.36946 1.79318
H73 H 0.56849 0.43928 1.78752
H75 H 0.70088 0.57795 1.75096
C109 C 0.66266 0.37066 1.84189
C111 C 0.68761 0.49761 1.86487
C113 C 0.69405 0.45851 1.86696
C115 C 0.65576 0.41205 1.84050
C117 C 0.61051 0.40571 1.81349
C119 C 0.60371 0.44457 1.81114
C121 C 0.64247 0.49123 1.83450
C123 C 0.66615 0.57105 1.79315
N25 N 0.63441 0.52961 1.83393
H77 H 0.64331 0.72135 1.82855
H79 H 0.73614 0.66427 1.77431
H81 H 0.40213 0.93343 1.82291
H83 H 0.26583 0.72057 1.83874
H85 H 0.26168 0.79508 1.83482
H87 H 0.41259 0.87850 1.93204
H89 H 0.41628 0.80430 1.93214
C125 C 0.30662 0.95258 1.83241
C127 C 0.29803 0.98991 1.81500
C129 C 0.35428 0.96289 1.83612
C131 C 0.36476 0.92409 1.84639
C133 C 0.29791 0.75556 1.85854
C135 C 0.29551 0.79693 1.85721
C137 C 0.33689 0.84192 1.88003
C139 C 0.38034 0.84413 1.90863
C141 C 0.38238 0.80239 1.90986
C143 C 0.34137 0.75762 1.88400
C145 C 0.34185 0.71255 1.88258
N27 N 0.33111 0.88164 1.87509
H91 H 0.27700 0.91548 1.84205
C147 C 0.33688 0.03632 1.80193
C149 C 0.38358 0.04405 1.80915
N29 N 0.39159 0.00776 1.82529
H93 H 0.46798 0.18376 1.89727
H95 H 0.62761 0.20512 1.79635
H97 H 0.55511 0.12325 1.79201
H99 H 0.41940 0.12121 1.76105
C151 C 0.50274 0.18828 1.87150
C153 C 0.54324 0.23380 1.87278
C155 C 0.58848 0.24050 1.84481
C157 C 0.59233 0.20016 1.81764
C159 C 0.55200 0.15445 1.81604
C161 C 0.50655 0.14808 1.84019
C163 C 0.42555 0.09273 1.80095
N31 N 0.46676 0.10162 1.83910
H101 H 0.33110 0.06645 1.78773
N33 N 0.38348 0.71322 1.88221
N35 N 0.62363 0.32648 1.84352
C165 C 0.63076 0.28922 1.84406
H103 H 0.54019 0.26507 1.89669
H105 H 0.07118 0.47731 1.79436
H107 H 0.28153 0.54089 1.82201
H109 H 0.20188 0.46543 1.81343
H111 H 0.13324 0.54565 1.91344
H113 H 0.21271 0.62057 1.91864
C167 C 0.04933 0.36294 1.85099
C169 C 0.01318 0.31461 1.85709
C171 C 0.03812 0.39891 1.83360
C173 C 0.07819 0.44887 1.82869
C175 C 0.24879 0.54164 1.84155
C177 C 0.20454 0.49963 1.83748
C179 C 0.16233 0.50056 1.86057
C181 C 0.16550 0.54444 1.89081
C183 C 0.21001 0.58629 1.89488
C185 C 0.25211 0.58555 1.87046
C187 C 0.29880 0.63032 1.87534
N37 N 0.11972 0.45653 1.85973
H115 H 0.08733 0.37430 1.85815
C189 C 0.96611 0.30469 1.83996
C191 C 0.95753 0.34268 1.82289
N39 N 0.99291 0.38893 1.82073
H117 H 0.81564 0.28248 1.89322
H119 H 0.79640 0.42157 1.78920
H121 H 0.87742 0.43139 1.78413
H123 H 0.88017 0.29561 1.77885
C193 C 0.81172 0.31298 1.86694
C195 C 0.76661 0.30768 1.86845
C197 C 0.76040 0.34643 1.84028
C199 C 0.80088 0.39107 1.81121
C201 C 0.84614 0.39669 1.80911
C203 C 0.85213 0.35755 1.83515
C205 C 0.90820 0.33280 1.81029
N41 N 0.89858 0.36555 1.83647
H125 H 0.93564 0.26772 1.84396
N43 N 0.29907 0.67174 1.87957
N45 N 0.67452 0.29461 1.84316
C207 C 0.71212 0.33975 1.84165
H127 H 0.73524 0.27295 1.89326
C209 C 0.02623 0.27798 1.88168
C211 C -0.00061 0.23108 1.83929
C213 C 0.06960 0.29203 1.95235
C215 C 0.01353 0.19639 1.85905
H129 H -0.03390 0.21951 1.78558
C217 C 0.08537 0.26120 1.97361
H131 H 0.09031 0.32854 1.99171
C219 C 0.05976 0.21204 1.92462
C221 C -0.01726 0.14916 1.81805
H133 H 0.11852 0.27312 2.02771
O2 O 0.07679 0.18583 1.93968
H135 H -0.05142 0.14127 1.77451
C223 C -0.00709 0.11197 1.83027
C225 C -0.03747 0.06331 1.80685
H137 H 0.02895 0.12372 1.86738
C227 C -0.09010 0.03546 1.76400
N47 N -0.02214 0.03124 1.82455
C229 C -0.10057 -0.01587 1.76527
C231 C -0.12281 0.04144 1.85873
C233 C -0.09581 0.04992 1.62817
C235 C 0.02670 0.04489 1.85129
C237 C -0.05896 -0.01594 1.80179
C239 C -0.14234 -0.05887 1.73611
H139 H -0.11557 0.07830 1.86180
H141 H -0.16051 0.01816 1.83216
H143 H -0.11821 0.03194 1.95574
H145 H -0.13177 0.02547 1.59042
H147 H -0.09004 0.08624 1.62570
H149 H -0.07012 0.04908 1.56223
H151 H 0.02872 0.01394 1.88368
H153 H 0.04935 0.05929 1.76542
H155 H 0.04249 0.07249 1.92650
C241 C -0.05829 -0.05868 1.80982
H157 H -0.17482 -0.05946 1.70522
C243 C -0.14210 -0.10172 1.74545
H159 H -0.02596 -0.05915 1.83638
C245 C -0.10069 -0.10148 1.78162
H161 H -0.17460 -0.13581 1.72220
H163 H -0.10128 -0.13549 1.78698
H165 H 0.26128 0.98288 1.81161
H167 H 0.72597 0.73540 1.79453
C127 C 0.29803 -0.01009 1.81500
C129 C 0.35428 -0.03711 1.83612
C147 C 0.33688 1.03632 1.80193
N29 N 0.39159 1.00776 1.82529
C169 C 1.01318 0.31461 1.85709
C171 C 1.03812 0.39891 1.83360
C189 C -0.03389 0.30469 1.83996
N39 N -0.00709 0.38893 1.82073
H57 H 0.53129 1.59739 1.81789
H59 H 0.46979 1.74497 1.83146
H61 H 0.54527 1.74315 1.82225
H63 H 0.46606 1.59180 1.91587
H65 H 0.39130 1.59401 1.92077
C83 C 0.64935 1.69119 1.82044
C85 C 0.69499 1.69887 1.80163
C87 C 0.70054 1.65929 1.79019
C89 C 0.66003 1.61284 1.80071
N17 N 0.61593 1.60566 1.81772
C91 C 0.61025 1.64374 1.82635
C93 C 0.56131 1.63491 1.83653
C95 C 0.46926 1.71143 1.84946
C97 C 0.51137 1.71048 1.84503
C99 C 0.51104 1.66745 1.86584
C101 C 0.46732 1.62548 1.89468
C103 C 0.42530 1.62674 1.89855
C105 C 0.42550 1.66949 1.87567
C107 C 0.38074 1.67043 1.87818
N19 N 0.70747 1.37856 1.84097
N21 N 0.55533 1.67039 1.85971
N23 N 0.33908 1.62838 1.87466
H67 H 0.71771 1.53333 1.88972
H69 H 0.72928 1.46376 1.89071
H71 H 0.58042 1.36946 1.79318
H73 H 0.56849 1.43928 1.78752
H75 H 0.70088 1.57795 1.75096
C109 C 0.66266 1.37066 1.84189
C111 C 0.68761 1.49761 1.86487
C113 C 0.69405 1.45851 1.86696
C115 C 0.65576 1.41205 1.84050
C117 C 0.61051 1.40571 1.81349
C119 C 0.60371 1.44457 1.81114
C121 C 0.64247 1.49123 1.83450
C123 C 0.66615 1.57105 1.79315
N25 N 0.63441 1.52961 1.83393
H77 H 0.64331 1.72135 1.82855
H79 H 0.73614 1.66427 1.77431
H81 H 0.40213 1.93343 1.82291
H83 H 0.26583 1.72057 1.83874
H85 H 0.26168 1.79508 1.83482
H87 H 0.41259 1.87850 1.93204
H89 H 0.41628 1.80430 1.93214
C125 C 0.30662 1.95258 1.83241
C127 C 0.29803 1.98991 1.81500
C129 C 0.35428 1.96289 1.83612
C131 C 0.36476 1.92409 1.84639
C133 C 0.29791 1.75556 1.85854
C135 C 0.29551 1.79693 1.85721
C137 C 0.33689 1.84192 1.88003
C139 C 0.38034 1.84413 1.90863
C141 C 0.38238 1.80239 1.90986
C143 C 0.34137 1.75762 1.88400
C145 C 0.34185 1.71255 1.88258
N27 N 0.33111 1.88164 1.87509
H91 H 0.27700 1.91548 1.84205
C149 C 0.38358 1.04405 1.80915
H93 H 0.46798 1.18376 1.89727
H95 H 0.62761 1.20512 1.79635
H97 H 0.55511 1.12325 1.79201
H99 H 0.41940 1.12121 1.76105
C151 C 0.50274 1.18828 1.87150
C153 C 0.54324 1.23380 1.87278
C155 C 0.58848 1.24050 1.84481
C157 C 0.59233 1.20016 1.81764
C159 C 0.55200 1.15445 1.81604
C161 C 0.50655 1.14808 1.84019
C163 C 0.42555 1.09273 1.80095
N31 N 0.46676 1.10162 1.83910
H101 H 0.33110 1.06645 1.78773
N33 N 0.38348 1.71322 1.88221
N35 N 0.62363 1.32648 1.84352
C165 C 0.63076 1.28922 1.84406
H103 H 0.54019 1.26507 1.89669
H105 H 0.07118 1.47731 1.79436
H107 H 0.28153 1.54089 1.82201
H109 H 0.20188 1.46543 1.81343
H111 H 0.13324 1.54565 1.91344
H113 H 0.21271 1.62057 1.91864
C167 C 0.04933 1.36294 1.85099
C169 C 0.01318 1.31461 1.85709
C171 C 0.03812 1.39891 1.83360
C173 C 0.07819 1.44887 1.82869
C175 C 0.24879 1.54164 1.84155
C177 C 0.20454 1.49963 1.83748
C179 C 0.16233 1.50056 1.86057
C181 C 0.16550 1.54444 1.89081
C183 C 0.21001 1.58629 1.89488
C185 C 0.25211 1.58555 1.87046
C187 C 0.29880 1.63032 1.87534
N37 N 0.11972 1.45653 1.85973
H115 H 0.08733 1.37430 1.85815
C189 C 0.96611 1.30469 1.83996
C191 C 0.95753 1.34268 1.82289
N39 N 0.99291 1.38893 1.82073
H117 H 0.81564 1.28248 1.89322
H119 H 0.79640 1.42157 1.78920
H121 H 0.87742 1.43139 1.78413
H123 H 0.88017 1.29561 1.77885
C193 C 0.81172 1.31298 1.86694
C195 C 0.76661 1.30768 1.86845
C197 C 0.76040 1.34643 1.84028
C199 C 0.80088 1.39107 1.81121
C201 C 0.84614 1.39669 1.80911
C203 C 0.85213 1.35755 1.83515
C205 C 0.90820 1.33280 1.81029
N41 N 0.89858 1.36555 1.83647
H125 H 0.93564 1.26772 1.84396
N43 N 0.29907 1.67174 1.87957
N45 N 0.67452 1.29461 1.84316
C207 C 0.71212 1.33975 1.84165
H127 H 0.73524 1.27295 1.89326
C209 C 0.02623 1.27798 1.88168
C211 C -0.00061 1.23108 1.83929
C213 C 0.06960 1.29203 1.95235
C215 C 0.01353 1.19639 1.85905
H129 H -0.03390 1.21951 1.78558
C217 C 0.08537 1.26120 1.97361
H131 H 0.09031 1.32854 1.99171
C219 C 0.05976 1.21204 1.92462
C221 C -0.01726 1.14916 1.81805
H133 H 0.11852 1.27312 2.02771
O2 O 0.07679 1.18583 1.93968
H135 H -0.05142 1.14127 1.77451
C223 C -0.00709 1.11197 1.83027
C225 C -0.03747 1.06331 1.80685
H137 H 0.02895 1.12372 1.86738
C227 C -0.09010 1.03546 1.76400
N47 N -0.02214 1.03124 1.82455
C229 C -0.10057 0.98413 1.76527
C231 C -0.12281 1.04144 1.85873
C233 C -0.09581 1.04992 1.62817
C235 C 0.02670 1.04489 1.85129
C237 C -0.05896 0.98406 1.80179
C239 C -0.14234 0.94113 1.73611
H139 H -0.11557 1.07830 1.86180
H141 H -0.16051 1.01816 1.83216
H143 H -0.11821 1.03194 1.95574
H145 H -0.13177 1.02547 1.59042
H147 H -0.09004 1.08624 1.62570
H149 H -0.07012 1.04908 1.56223
H151 H 0.02872 1.01394 1.88368
H153 H 0.04935 1.05929 1.76542
H155 H 0.04249 1.07249 1.92650
C241 C -0.05829 0.94132 1.80982
H157 H -0.17482 0.94054 1.70522
C243 C -0.14210 0.89828 1.74545
H159 H -0.02596 0.94085 1.83638
C245 C -0.10069 0.89852 1.78162
H161 H -0.17460 0.86419 1.72220
H163 H -0.10128 0.86451 1.78698
H165 H 0.26128 1.98288 1.81161
H167 H 0.72597 1.73540 1.79453
C147 C 0.33688 2.03632 1.80193
N29 N 0.39159 2.00776 1.82529
C169 C 1.01318 1.31461 1.85709
C171 C 1.03812 1.39891 1.83360
C189 C -0.03389 1.30469 1.83996
N39 N -0.00709 1.38893 1.82073
H57 H 1.53129 0.59739 1.81789
H59 H 1.46979 0.74497 1.83146
H61 H 1.54527 0.74315 1.82225
H63 H 1.46606 0.59180 1.91587
H65 H 1.39130 0.59401 1.92077
C83 C 1.64935 0.69119 1.82044
C85 C 1.69499 0.69887 1.80163
C87 C 1.70054 0.65929 1.79019
C89 C 1.66003 0.61284 1.80071
N17 N 1.61593 0.60566 1.81772
C91 C 1.61025 0.64374 1.82635
C93 C 1.56131 0.63491 1.83653
C95 C 1.46926 0.71143 1.84946
C97 C 1.51137 0.71048 1.84503
C99 C 1.51104 0.66745 1.86584
C101 C 1.46732 0.62548 1.89468
C103 C 1.42530 0.62674 1.89855
C105 C 1.42550 0.66949 1.87567
C107 C 1.38074 0.67043 1.87818
N19 N 1.70747 0.37856 1.84097
N21 N 1.55533 0.67039 1.85971
N23 N 1.33908 0.62838 1.87466
H67 H 1.71771 0.53333 1.88972
H69 H 1.72928 0.46376 1.89071
H71 H 1.58042 0.36946 1.79318
H73 H 1.56849 0.43928 1.78752
H75 H 1.70088 0.57795 1.75096
C109 C 1.66266 0.37066 1.84189
C111 C 1.68761 0.49761 1.86487
C113 C 1.69405 0.45851 1.86696
C115 C 1.65576 0.41205 1.84050
C117 C 1.61051 0.40571 1.81349
C119 C 1.60371 0.44457 1.81114
C121 C 1.64247 0.49123 1.83450
C123 C 1.66615 0.57105 1.79315
N25 N 1.63441 0.52961 1.83393
H77 H 1.64331 0.72135 1.82855
H79 H 1.73614 0.66427 1.77431
H81 H 1.40213 0.93343 1.82291
H83 H 1.26583 0.72057 1.83874
H85 H 1.26168 0.79508 1.83482
H87 H 1.41259 0.87850 1.93204
H89 H 1.41628 0.80430 1.93214
C125 C 1.30662 0.95258 1.83241
C127 C 1.29803 0.98991 1.81500
C129 C 1.35428 0.96289 1.83612
C131 C 1.36476 0.92409 1.84639
C133 C 1.29791 0.75556 1.85854
C135 C 1.29551 0.79693 1.85721
C137 C 1.33689 0.84192 1.88003
C139 C 1.38034 0.84413 1.90863
C141 C 1.38238 0.80239 1.90986
C143 C 1.34137 0.75762 1.88400
C145 C 1.34185 0.71255 1.88258
N27 N 1.33111 0.88164 1.87509
H91 H 1.27700 0.91548 1.84205
C147 C 1.33688 0.03632 1.80193
C149 C 1.38358 0.04405 1.80915
N29 N 1.39159 0.00776 1.82529
H93 H 1.46798 0.18376 1.89727
H95 H 1.62761 0.20512 1.79635
H97 H 1.55511 0.12325 1.79201
H99 H 1.41940 0.12121 1.76105
C151 C 1.50274 0.18828 1.87150
C153 C 1.54324 0.23380 1.87278
C155 C 1.58848 0.24050 1.84481
C157 C 1.59233 0.20016 1.81764
C159 C 1.55200 0.15445 1.81604
C161 C 1.50655 0.14808 1.84019
C163 C 1.42555 0.09273 1.80095
N31 N 1.46676 0.10162 1.83910
H101 H 1.33110 0.06645 1.78773
N33 N 1.38348 0.71322 1.88221
N35 N 1.62363 0.32648 1.84352
C165 C 1.63076 0.28922 1.84406
H103 H 1.54019 0.26507 1.89669
H105 H 1.07118 0.47731 1.79436
H107 H 1.28153 0.54089 1.82201
H109 H 1.20188 0.46543 1.81343
H111 H 1.13324 0.54565 1.91344
H113 H 1.21271 0.62057 1.91864
C167 C 1.04933 0.36294 1.85099
C173 C 1.07819 0.44887 1.82869
C175 C 1.24879 0.54164 1.84155
C177 C 1.20454 0.49963 1.83748
C179 C 1.16233 0.50056 1.86057
C181 C 1.16550 0.54444 1.89081
C183 C 1.21001 0.58629 1.89488
C185 C 1.25211 0.58555 1.87046
C187 C 1.29880 0.63032 1.87534
N37 N 1.11972 0.45653 1.85973
H115 H 1.08733 0.37430 1.85815
C189 C 1.96611 0.30469 1.83996
C191 C 1.95753 0.34268 1.82289
N39 N 1.99291 0.38893 1.82073
H117 H 1.81564 0.28248 1.89322
H119 H 1.79640 0.42157 1.78920
H121 H 1.87742 0.43139 1.78413
H123 H 1.88017 0.29561 1.77885
C193 C 1.81172 0.31298 1.86694
C195 C 1.76661 0.30768 1.86845
C197 C 1.76040 0.34643 1.84028
C199 C 1.80088 0.39107 1.81121
C201 C 1.84614 0.39669 1.80911
C203 C 1.85213 0.35755 1.83515
C205 C 1.90820 0.33280 1.81029
N41 N 1.89858 0.36555 1.83647
H125 H 1.93564 0.26772 1.84396
N43 N 1.29907 0.67174 1.87957
N45 N 1.67452 0.29461 1.84316
C207 C 1.71212 0.33975 1.84165
H127 H 1.73524 0.27295 1.89326
C209 C 1.02623 0.27798 1.88168
C211 C 0.99939 0.23108 1.83929
C213 C 1.06960 0.29203 1.95235
C215 C 1.01353 0.19639 1.85905
H129 H 0.96610 0.21951 1.78558
C217 C 1.08537 0.26120 1.97361
H131 H 1.09031 0.32854 1.99171
C219 C 1.05976 0.21204 1.92462
C221 C 0.98274 0.14916 1.81805
H133 H 1.11852 0.27312 2.02771
O2 O 1.07679 0.18583 1.93968
H135 H 0.94858 0.14127 1.77451
C223 C 0.99291 0.11197 1.83027
C225 C 0.96253 0.06331 1.80685
H137 H 1.02895 0.12372 1.86738
C227 C 0.90990 0.03546 1.76400
N47 N 0.97786 0.03124 1.82455
C229 C 0.89943 -0.01587 1.76527
C231 C 0.87719 0.04144 1.85873
C233 C 0.90419 0.04992 1.62817
C235 C 1.02670 0.04489 1.85129
C237 C 0.94104 -0.01594 1.80179
C239 C 0.85766 -0.05887 1.73611
H139 H 0.88443 0.07830 1.86180
H141 H 0.83949 0.01816 1.83216
H143 H 0.88179 0.03194 1.95574
H145 H 0.86823 0.02547 1.59042
H147 H 0.90996 0.08624 1.62570
H149 H 0.92988 0.04908 1.56223
H151 H 1.02872 0.01394 1.88368
H153 H 1.04935 0.05929 1.76542
H155 H 1.04249 0.07249 1.92650
C241 C 0.94171 -0.05868 1.80982
H157 H 0.82518 -0.05946 1.70522
C243 C 0.85790 -0.10172 1.74545
H159 H 0.97404 -0.05915 1.83638
C245 C 0.89931 -0.10148 1.78162
H161 H 0.82540 -0.13581 1.72220
H163 H 0.89872 -0.13549 1.78698
H165 H 1.26128 0.98288 1.81161
H167 H 1.72597 0.73540 1.79453
C127 C 1.29803 -0.01009 1.81500
C129 C 1.35428 -0.03711 1.83612
C147 C 1.33688 1.03632 1.80193
N29 N 1.39159 1.00776 1.82529
C169 C 2.01318 0.31461 1.85709
C171 C 2.03812 0.39891 1.83360
H57 H 1.53129 1.59739 1.81789
H59 H 1.46979 1.74497 1.83146
H61 H 1.54527 1.74315 1.82225
H63 H 1.46606 1.59180 1.91587
H65 H 1.39130 1.59401 1.92077
C83 C 1.64935 1.69119 1.82044
C85 C 1.69499 1.69887 1.80163
C87 C 1.70054 1.65929 1.79019
C89 C 1.66003 1.61284 1.80071
N17 N 1.61593 1.60566 1.81772
C91 C 1.61025 1.64374 1.82635
C93 C 1.56131 1.63491 1.83653
C95 C 1.46926 1.71143 1.84946
C97 C 1.51137 1.71048 1.84503
C99 C 1.51104 1.66745 1.86584
C101 C 1.46732 1.62548 1.89468
C103 C 1.42530 1.62674 1.89855
C105 C 1.42550 1.66949 1.87567
C107 C 1.38074 1.67043 1.87818
N19 N 1.70747 1.37856 1.84097
N21 N 1.55533 1.67039 1.85971
N23 N 1.33908 1.62838 1.87466
H67 H 1.71771 1.53333 1.88972
H69 H 1.72928 1.46376 1.89071
H71 H 1.58042 1.36946 1.79318
H73 H 1.56849 1.43928 1.78752
H75 H 1.70088 1.57795 1.75096
C109 C 1.66266 1.37066 1.84189
C111 C 1.68761 1.49761 1.86487
C113 C 1.69405 1.45851 1.86696
C115 C 1.65576 1.41205 1.84050
C117 C 1.61051 1.40571 1.81349
C119 C 1.60371 1.44457 1.81114
C121 C 1.64247 1.49123 1.83450
C123 C 1.66615 1.57105 1.79315
N25 N 1.63441 1.52961 1.83393
H77 H 1.64331 1.72135 1.82855
H79 H 1.73614 1.66427 1.77431
H81 H 1.40213 1.93343 1.82291
H83 H 1.26583 1.72057 1.83874
H85 H 1.26168 1.79508 1.83482
H87 H 1.41259 1.87850 1.93204
H89 H 1.41628 1.80430 1.93214
C125 C 1.30662 1.95258 1.83241
C127 C 1.29803 1.98991 1.81500
C129 C 1.35428 1.96289 1.83612
C131 C 1.36476 1.92409 1.84639
C133 C 1.29791 1.75556 1.85854
C135 C 1.29551 1.79693 1.85721
C137 C 1.33689 1.84192 1.88003
C139 C 1.38034 1.84413 1.90863
C141 C 1.38238 1.80239 1.90986
C143 C 1.34137 1.75762 1.88400
C145 C 1.34185 1.71255 1.88258
N27 N 1.33111 1.88164 1.87509
H91 H 1.27700 1.91548 1.84205
C149 C 1.38358 1.04405 1.80915
H93 H 1.46798 1.18376 1.89727
H95 H 1.62761 1.20512 1.79635
H97 H 1.55511 1.12325 1.79201
H99 H 1.41940 1.12121 1.76105
C151 C 1.50274 1.18828 1.87150
C153 C 1.54324 1.23380 1.87278
C155 C 1.58848 1.24050 1.84481
C157 C 1.59233 1.20016 1.81764
C159 C 1.55200 1.15445 1.81604
C161 C 1.50655 1.14808 1.84019
C163 C 1.42555 1.09273 1.80095
N31 N 1.46676 1.10162 1.83910
H101 H 1.33110 1.06645 1.78773
N33 N 1.38348 1.71322 1.88221
N35 N 1.62363 1.32648 1.84352
C165 C 1.63076 1.28922 1.84406
H103 H 1.54019 1.26507 1.89669
H105 H 1.07118 1.47731 1.79436
H107 H 1.28153 1.54089 1.82201
H109 H 1.20188 1.46543 1.81343
H111 H 1.13324 1.54565 1.91344
H113 H 1.21271 1.62057 1.91864
C167 C 1.04933 1.36294 1.85099
C173 C 1.07819 1.44887 1.82869
C175 C 1.24879 1.54164 1.84155
C177 C 1.20454 1.49963 1.83748
C179 C 1.16233 1.50056 1.86057
C181 C 1.16550 1.54444 1.89081
C183 C 1.21001 1.58629 1.89488
C185 C 1.25211 1.58555 1.87046
C187 C 1.29880 1.63032 1.87534
N37 N 1.11972 1.45653 1.85973
H115 H 1.08733 1.37430 1.85815
C189 C 1.96611 1.30469 1.83996
C191 C 1.95753 1.34268 1.82289
N39 N 1.99291 1.38893 1.82073
H117 H 1.81564 1.28248 1.89322
H119 H 1.79640 1.42157 1.78920
H121 H 1.87742 1.43139 1.78413
H123 H 1.88017 1.29561 1.77885
C193 C 1.81172 1.31298 1.86694
C195 C 1.76661 1.30768 1.86845
C197 C 1.76040 1.34643 1.84028
C199 C 1.80088 1.39107 1.81121
C201 C 1.84614 1.39669 1.80911
C203 C 1.85213 1.35755 1.83515
C205 C 1.90820 1.33280 1.81029
N41 N 1.89858 1.36555 1.83647
H125 H 1.93564 1.26772 1.84396
N43 N 1.29907 1.67174 1.87957
N45 N 1.67452 1.29461 1.84316
C207 C 1.71212 1.33975 1.84165
H127 H 1.73524 1.27295 1.89326
C209 C 1.02623 1.27798 1.88168
C211 C 0.99939 1.23108 1.83929
C213 C 1.06960 1.29203 1.95235
C215 C 1.01353 1.19639 1.85905
H129 H 0.96610 1.21951 1.78558
C217 C 1.08537 1.26120 1.97361
H131 H 1.09031 1.32854 1.99171
C219 C 1.05976 1.21204 1.92462
C221 C 0.98274 1.14916 1.81805
H133 H 1.11852 1.27312 2.02771
O2 O 1.07679 1.18583 1.93968
H135 H 0.94858 1.14127 1.77451
C223 C 0.99291 1.11197 1.83027
C225 C 0.96253 1.06331 1.80685
H137 H 1.02895 1.12372 1.86738
C227 C 0.90990 1.03546 1.76400
N47 N 0.97786 1.03124 1.82455
C229 C 0.89943 0.98413 1.76527
C231 C 0.87719 1.04144 1.85873
C233 C 0.90419 1.04992 1.62817
C235 C 1.02670 1.04489 1.85129
C237 C 0.94104 0.98406 1.80179
C239 C 0.85766 0.94113 1.73611
H139 H 0.88443 1.07830 1.86180
H141 H 0.83949 1.01816 1.83216
H143 H 0.88179 1.03194 1.95574
H145 H 0.86823 1.02547 1.59042
H147 H 0.90996 1.08624 1.62570
H149 H 0.92988 1.04908 1.56223
H151 H 1.02872 1.01394 1.88368
H153 H 1.04935 1.05929 1.76542
H155 H 1.04249 1.07249 1.92650
C241 C 0.94171 0.94132 1.80982
H157 H 0.82518 0.94054 1.70522
C243 C 0.85790 0.89828 1.74545
H159 H 0.97404 0.94085 1.83638
C245 C 0.89931 0.89852 1.78162
H161 H 0.82540 0.86419 1.72220
H163 H 0.89872 0.86451 1.78698
H165 H 1.26128 1.98288 1.81161
H167 H 1.72597 1.73540 1.79453
C147 C 1.33688 2.03632 1.80193
N29 N 1.39159 2.00776 1.82529
C169 C 2.01318 1.31461 1.85709
C171 C 2.03812 1.39891 1.83360
H58 H 0.06978 0.46633 0.13288
H60 H 0.27964 0.53255 0.15302
H62 H 0.20125 0.45586 0.14538
H64 H 0.12927 0.53286 0.24534
H66 H 0.20737 0.60892 0.24883
C84 C 0.04063 0.34922 0.19338
C86 C 0.00098 0.30308 0.19030
C88 C 0.95616 0.29725 0.16792
C90 C 0.95227 0.33827 0.15348
N18 N 0.99081 0.38275 0.15477
C92 C 0.03432 0.38847 0.17228
C94 C 0.07615 0.43734 0.16619
C96 C 0.24640 0.53234 0.17258
C98 C 0.20277 0.48956 0.16902
C100 C 0.15988 0.48904 0.19282
C102 C 0.16194 0.53251 0.22204
C104 C 0.20581 0.57515 0.22532
C106 C 0.24862 0.57578 0.20116
C108 C 0.29497 0.62106 0.20681
N20 N 0.67270 0.29497 0.17651
N22 N 0.11769 0.44437 0.19419
N24 N 0.29493 0.66240 0.21082
H68 H 0.81411 0.28358 0.22735
H70 H 0.73350 0.27363 0.22633
H72 H 0.79438 0.42221 0.12214
H74 H 0.87557 0.43239 0.11781
H76 H 0.87568 0.29683 0.10051
C110 C 0.71019 0.34015 0.17461
C112 C 0.81000 0.31391 0.20056
C114 C 0.76482 0.30840 0.20164
C116 C 0.75855 0.34708 0.17318
C118 C 0.79898 0.39180 0.14439
C120 C 0.84435 0.39764 0.14276
C122 C 0.85034 0.35854 0.16894
C124 C 0.90465 0.33253 0.13845
N26 N 0.89655 0.36581 0.17103
H78 H 0.07663 0.35547 0.21055
H80 H 0.92420 0.26121 0.16434
H82 H 0.53352 0.59763 0.14628
H84 H 0.46398 0.73768 0.16792
H86 H 0.54163 0.74000 0.16019
H88 H 0.46784 0.58834 0.24982
H90 H 0.39094 0.58646 0.25335
C126 C 0.65092 0.69275 0.15898
C128 C 0.69692 0.70103 0.14298
C130 C 0.61209 0.64509 0.16029
C132 C 0.56275 0.63512 0.16911
C134 C 0.46520 0.70502 0.18533
C136 C 0.50847 0.70639 0.18182
C138 C 0.51016 0.66440 0.20183
C140 C 0.46738 0.62118 0.22902
C142 C 0.42416 0.62014 0.23216
C144 C 0.42236 0.66184 0.20992
C146 C 0.37693 0.66141 0.21174
N28 N 0.55537 0.66940 0.19650
H92 H 0.64457 0.72263 0.16992
C148 C 0.70308 0.66188 0.12925
C150 C 0.66272 0.61518 0.13479
N30 N 0.61832 0.60744 0.14930
H94 H 0.71822 0.53360 0.22343
H96 H 0.57858 0.37108 0.12621
H98 H 0.56874 0.44220 0.11967
H100 H 0.70355 0.57994 0.08614
C152 C 0.68766 0.49819 0.19834
C154 C 0.69293 0.45842 0.20080
C156 C 0.65399 0.41235 0.17405
C158 C 0.60920 0.40701 0.14660
C160 C 0.60357 0.44660 0.14377
C162 C 0.64302 0.49286 0.16706
C164 C 0.66868 0.57332 0.12655
N32 N 0.63610 0.53193 0.16559
H102 H 0.73902 0.66738 0.11622
N34 N 0.33538 0.61928 0.20722
N36 N 0.70530 0.37878 0.17391
C166 C 0.66043 0.37068 0.17525
H104 H 0.72774 0.46271 0.22499
H106 H 0.40991 0.92976 0.16666
H108 H 0.26369 0.71620 0.17049
H110 H 0.26522 0.79373 0.16748
H112 H 0.41599 0.86913 0.26749
H114 H 0.41405 0.79189 0.26685
C168 C 0.31301 0.94626 0.17069
C170 C 0.30059 0.98095 0.14677
C172 C 0.36126 0.95897 0.17501
C174 C 0.37230 0.92050 0.18627
C176 C 0.29699 0.75001 0.19122
C178 C 0.29779 0.79310 0.19024
C180 C 0.34070 0.83672 0.21433
C182 C 0.38257 0.83590 0.24368
C184 C 0.38143 0.79253 0.24438
C186 C 0.33888 0.74913 0.21749
C188 C 0.33771 0.70325 0.21542
N38 N 0.33762 0.87795 0.20982
H116 H 0.28584 0.90845 0.18568
C190 C 0.33872 0.02835 0.13290
C192 C 0.38623 0.03870 0.14380
N40 N 0.39717 0.00448 0.16261
H118 H 0.46625 0.18075 0.22787
H120 H 0.62802 0.20680 0.13106
H122 H 0.55696 0.12391 0.12697
H124 H 0.41833 0.11545 0.09324
C194 C 0.50150 0.18626 0.20337
C196 C 0.54122 0.23235 0.20476
C198 C 0.58704 0.24034 0.17807
C200 C 0.59227 0.20076 0.15162
C202 C 0.55279 0.15454 0.15011
C204 C 0.50677 0.14681 0.17356
C206 C 0.42636 0.08844 0.13466
N42 N 0.46820 0.09968 0.17356
H126 H 0.33198 0.05751 0.11224
N44 N 0.37932 0.70396 0.21626
N46 N 0.62145 0.32645 0.17703
C208 C 0.62884 0.28935 0.17751
H128 H 0.53704 0.26302 0.22775
C210 C 0.24970 0.96644 0.13352
C212 C 0.23238 0.99631 0.16281
C214 C 0.21641 0.91868 0.08743
C216 C 0.18272 0.98155 0.15248
H130 H 0.25724 1.03297 0.19743
C218 C 0.16876 0.90193 0.07806
H132 H 0.22992 0.89533 0.05743
C220 C 0.14830 0.93119 0.11386
C222 C 0.16899 1.01533 0.17566
H134 H 0.14435 0.86538 0.04294
O3 O 0.10424 0.91359 0.10958
H136 H 0.19765 1.05223 0.19904
C224 C 0.12110 1.00444 0.16861
C226 C 0.10310 1.03485 0.18212
H138 H 0.09513 0.96633 0.14951
C228 C 0.12865 1.08954 0.19984
N48 N 0.05452 1.01687 0.17365
C230 C 0.08648 1.09745 0.20214
C232 C 0.15747 1.10712 0.32496
C234 C 0.16088 1.11517 0.08429
C236 C 0.01923 0.96704 0.15264
C238 C 0.04375 1.05321 0.18421
C240 C 0.08506 1.13940 0.21508
H140 H 0.18553 1.09806 0.33053
H142 H 0.17493 1.14619 0.33417
H144 H 0.13434 1.09158 0.40825
H146 H 0.17539 1.15394 0.08968
H148 H 0.19124 1.10949 0.07879
H150 H 0.14077 1.10222 -0.00542
H152 H -0.01668 0.96003 0.17521
H154 H 0.01886 0.95604 0.05239
H156 H 0.02608 0.94369 0.21345
C242 C -0.00076 1.05014 0.17644
H158 H 0.11802 1.17420 0.22801
C244 C 0.04073 1.13658 0.20910
H160 H -0.03402 1.01612 0.15800
C246 C -0.00138 1.09268 0.18908
H162 H 0.03919 1.16942 0.21744
H164 H -0.03562 1.09143 0.18198
H166 H 0.72781 0.73775 0.14140
H168 H 0.00500 0.27185 0.20422
C86 C 1.00098 0.30308 0.19030
C88 C -0.04384 0.29725 0.16792
N18 N -0.00919 0.38275 0.15477
C92 C 1.03432 0.38847 0.17228
C170 C 0.30059 -0.01905 0.14677
C172 C 0.36126 -0.04103 0.17501
C190 C 0.33872 1.02835 0.13290
N40 N 0.39717 1.00448 0.16261
H58 H 0.06978 1.46633 0.13288
H60 H 0.27964 1.53255 0.15302
H62 H 0.20125 1.45586 0.14538
H64 H 0.12927 1.53286 0.24534
H66 H 0.20737 1.60892 0.24883
C84 C 0.04063 1.34922 0.19338
C86 C 0.00098 1.30308 0.19030
C88 C 0.95616 1.29725 0.16792
C90 C 0.95227 1.33827 0.15348
N18 N 0.99081 1.38275 0.15477
C92 C 0.03432 1.38847 0.17228
C94 C 0.07615 1.43734 0.16619
C96 C 0.24640 1.53234 0.17258
C98 C 0.20277 1.48956 0.16902
C100 C 0.15988 1.48904 0.19282
C102 C 0.16194 1.53251 0.22204
C104 C 0.20581 1.57515 0.22532
C106 C 0.24862 1.57578 0.20116
C108 C 0.29497 1.62106 0.20681
N20 N 0.67270 1.29497 0.17651
N22 N 0.11769 1.44437 0.19419
N24 N 0.29493 1.66240 0.21082
H68 H 0.81411 1.28358 0.22735
H70 H 0.73350 1.27363 0.22633
H72 H 0.79438 1.42221 0.12214
H74 H 0.87557 1.43239 0.11781
H76 H 0.87568 1.29683 0.10051
C110 C 0.71019 1.34015 0.17461
C112 C 0.81000 1.31391 0.20056
C114 C 0.76482 1.30840 0.20164
C116 C 0.75855 1.34708 0.17318
C118 C 0.79898 1.39180 0.14439
C120 C 0.84435 1.39764 0.14276
C122 C 0.85034 1.35854 0.16894
C124 C 0.90465 1.33253 0.13845
N26 N 0.89655 1.36581 0.17103
H78 H 0.07663 1.35547 0.21055
H80 H 0.92420 1.26121 0.16434
H82 H 0.53352 1.59763 0.14628
H84 H 0.46398 1.73768 0.16792
H86 H 0.54163 1.74000 0.16019
H88 H 0.46784 1.58834 0.24982
H90 H 0.39094 1.58646 0.25335
C126 C 0.65092 1.69275 0.15898
C128 C 0.69692 1.70103 0.14298
C130 C 0.61209 1.64509 0.16029
C132 C 0.56275 1.63512 0.16911
C134 C 0.46520 1.70502 0.18533
C136 C 0.50847 1.70639 0.18182
C138 C 0.51016 1.66440 0.20183
C140 C 0.46738 1.62118 0.22902
C142 C 0.42416 1.62014 0.23216
C144 C 0.42236 1.66184 0.20992
C146 C 0.37693 1.66141 0.21174
N28 N 0.55537 1.66940 0.19650
H92 H 0.64457 1.72263 0.16992
C148 C 0.70308 1.66188 0.12925
C150 C 0.66272 1.61518 0.13479
N30 N 0.61832 1.60744 0.14930
H94 H 0.71822 1.53360 0.22343
H96 H 0.57858 1.37108 0.12621
H98 H 0.56874 1.44220 0.11967
H100 H 0.70355 1.57994 0.08614
C152 C 0.68766 1.49819 0.19834
C154 C 0.69293 1.45842 0.20080
C156 C 0.65399 1.41235 0.17405
C158 C 0.60920 1.40701 0.14660
C160 C 0.60357 1.44660 0.14377
C162 C 0.64302 1.49286 0.16706
C164 C 0.66868 1.57332 0.12655
N32 N 0.63610 1.53193 0.16559
H102 H 0.73902 1.66738 0.11622
N34 N 0.33538 1.61928 0.20722
N36 N 0.70530 1.37878 0.17391
C166 C 0.66043 1.37068 0.17525
H104 H 0.72774 1.46271 0.22499
H106 H 0.40991 1.92976 0.16666
H108 H 0.26369 1.71620 0.17049
H110 H 0.26522 1.79373 0.16748
H112 H 0.41599 1.86913 0.26749
H114 H 0.41405 1.79189 0.26685
C168 C 0.31301 1.94626 0.17069
C170 C 0.30059 1.98095 0.14677
C172 C 0.36126 1.95897 0.17501
C174 C 0.37230 1.92050 0.18627
C176 C 0.29699 1.75001 0.19122
C178 C 0.29779 1.79310 0.19024
C180 C 0.34070 1.83672 0.21433
C182 C 0.38257 1.83590 0.24368
C184 C 0.38143 1.79253 0.24438
C186 C 0.33888 1.74913 0.21749
C188 C 0.33771 1.70325 0.21542
N38 N 0.33762 1.87795 0.20982
H116 H 0.28584 1.90845 0.18568
C192 C 0.38623 1.03870 0.14380
H118 H 0.46625 1.18075 0.22787
H120 H 0.62802 1.20680 0.13106
H122 H 0.55696 1.12391 0.12697
H124 H 0.41833 1.11545 0.09324
C194 C 0.50150 1.18626 0.20337
C196 C 0.54122 1.23235 0.20476
C198 C 0.58704 1.24034 0.17807
C200 C 0.59227 1.20076 0.15162
C202 C 0.55279 1.15454 0.15011
C204 C 0.50677 1.14681 0.17356
C206 C 0.42636 1.08844 0.13466
N42 N 0.46820 1.09968 0.17356
H126 H 0.33198 1.05751 0.11224
N44 N 0.37932 1.70396 0.21626
N46 N 0.62145 1.32645 0.17703
C208 C 0.62884 1.28935 0.17751
H128 H 0.53704 1.26302 0.22775
C210 C 0.24970 1.96644 0.13352
C212 C 0.23238 1.99631 0.16281
C214 C 0.21641 1.91868 0.08743
C216 C 0.18272 1.98155 0.15248
H130 H 0.25724 2.03297 0.19743
C218 C 0.16876 1.90193 0.07806
H132 H 0.22992 1.89533 0.05743
C220 C 0.14830 1.93119 0.11386
C222 C 0.16899 2.01533 0.17566
H134 H 0.14435 1.86538 0.04294
O3 O 0.10424 1.91359 0.10958
H136 H 0.19765 2.05223 0.19904
C224 C 0.12110 2.00444 0.16861
C226 C 0.10310 2.03485 0.18212
H138 H 0.09513 1.96633 0.14951
C228 C 0.12865 2.08954 0.19984
N48 N 0.05452 2.01687 0.17365
C230 C 0.08648 2.09745 0.20214
C232 C 0.15747 2.10712 0.32496
C234 C 0.16088 2.11517 0.08429
C236 C 0.01923 1.96704 0.15264
C238 C 0.04375 2.05321 0.18421
C240 C 0.08506 2.13940 0.21508
H140 H 0.18553 2.09806 0.33053
H142 H 0.17493 2.14619 0.33417
H144 H 0.13434 2.09158 0.40825
H146 H 0.17539 2.15394 0.08968
H148 H 0.19124 2.10949 0.07879
H150 H 0.14077 2.10222 -0.00542
H152 H -0.01668 1.96003 0.17521
H154 H 0.01886 1.95604 0.05239
H156 H 0.02608 1.94369 0.21345
C242 C -0.00076 2.05014 0.17644
H158 H 0.11802 2.17420 0.22801
C244 C 0.04073 2.13658 0.20910
H160 H -0.03402 2.01612 0.15800
C246 C -0.00138 2.09268 0.18908
H162 H 0.03919 2.16942 0.21744
H164 H -0.03562 2.09143 0.18198
H166 H 0.72781 1.73775 0.14140
H168 H 0.00500 1.27185 0.20422
C86 C 1.00098 1.30308 0.19030
C88 C -0.04384 1.29725 0.16792
N18 N -0.00919 1.38275 0.15477
C92 C 1.03432 1.38847 0.17228
C190 C 0.33872 2.02835 0.13290
N40 N 0.39717 2.00448 0.16261
H58 H 1.06978 0.46633 0.13288
H60 H 1.27964 0.53255 0.15302
H62 H 1.20125 0.45586 0.14538
H64 H 1.12927 0.53286 0.24534
H66 H 1.20737 0.60892 0.24883
C84 C 1.04063 0.34922 0.19338
C88 C 1.95616 0.29725 0.16792
C90 C 1.95227 0.33827 0.15348
N18 N 1.99081 0.38275 0.15477
C94 C 1.07615 0.43734 0.16619
C96 C 1.24640 0.53234 0.17258
C98 C 1.20277 0.48956 0.16902
C100 C 1.15988 0.48904 0.19282
C102 C 1.16194 0.53251 0.22204
C104 C 1.20581 0.57515 0.22532
C106 C 1.24862 0.57578 0.20116
C108 C 1.29497 0.62106 0.20681
N20 N 1.67270 0.29497 0.17651
N22 N 1.11769 0.44437 0.19419
N24 N 1.29493 0.66240 0.21082
H68 H 1.81411 0.28358 0.22735
H70 H 1.73350 0.27363 0.22633
H72 H 1.79438 0.42221 0.12214
H74 H 1.87557 0.43239 0.11781
H76 H 1.87568 0.29683 0.10051
C110 C 1.71019 0.34015 0.17461
C112 C 1.81000 0.31391 0.20056
C114 C 1.76482 0.30840 0.20164
C116 C 1.75855 0.34708 0.17318
C118 C 1.79898 0.39180 0.14439
C120 C 1.84435 0.39764 0.14276
C122 C 1.85034 0.35854 0.16894
C124 C 1.90465 0.33253 0.13845
N26 N 1.89655 0.36581 0.17103
H78 H 1.07663 0.35547 0.21055
H80 H 1.92420 0.26121 0.16434
H82 H 1.53352 0.59763 0.14628
H84 H 1.46398 0.73768 0.16792
H86 H 1.54163 0.74000 0.16019
H88 H 1.46784 0.58834 0.24982
H90 H 1.39094 0.58646 0.25335
C126 C 1.65092 0.69275 0.15898
C128 C 1.69692 0.70103 0.14298
C130 C 1.61209 0.64509 0.16029
C132 C 1.56275 0.63512 0.16911
C134 C 1.46520 0.70502 0.18533
C136 C 1.50847 0.70639 0.18182
C138 C 1.51016 0.66440 0.20183
C140 C 1.46738 0.62118 0.22902
C142 C 1.42416 0.62014 0.23216
C144 C 1.42236 0.66184 0.20992
C146 C 1.37693 0.66141 0.21174
N28 N 1.55537 0.66940 0.19650
H92 H 1.64457 0.72263 0.16992
C148 C 1.70308 0.66188 0.12925
C150 C 1.66272 0.61518 0.13479
N30 N 1.61832 0.60744 0.14930
H94 H 1.71822 0.53360 0.22343
H96 H 1.57858 0.37108 0.12621
H98 H 1.56874 0.44220 0.11967
H100 H 1.70355 0.57994 0.08614
C152 C 1.68766 0.49819 0.19834
C154 C 1.69293 0.45842 0.20080
C156 C 1.65399 0.41235 0.17405
C158 C 1.60920 0.40701 0.14660
C160 C 1.60357 0.44660 0.14377
C162 C 1.64302 0.49286 0.16706
C164 C 1.66868 0.57332 0.12655
N32 N 1.63610 0.53193 0.16559
H102 H 1.73902 0.66738 0.11622
N34 N 1.33538 0.61928 0.20722
N36 N 1.70530 0.37878 0.17391
C166 C 1.66043 0.37068 0.17525
H104 H 1.72774 0.46271 0.22499
H106 H 1.40991 0.92976 0.16666
H108 H 1.26369 0.71620 0.17049
H110 H 1.26522 0.79373 0.16748
H112 H 1.41599 0.86913 0.26749
H114 H 1.41405 0.79189 0.26685
C168 C 1.31301 0.94626 0.17069
C170 C 1.30059 0.98095 0.14677
C172 C 1.36126 0.95897 0.17501
C174 C 1.37230 0.92050 0.18627
C176 C 1.29699 0.75001 0.19122
C178 C 1.29779 0.79310 0.19024
C180 C 1.34070 0.83672 0.21433
C182 C 1.38257 0.83590 0.24368
C184 C 1.38143 0.79253 0.24438
C186 C 1.33888 0.74913 0.21749
C188 C 1.33771 0.70325 0.21542
N38 N 1.33762 0.87795 0.20982
H116 H 1.28584 0.90845 0.18568
C190 C 1.33872 0.02835 0.13290
C192 C 1.38623 0.03870 0.14380
N40 N 1.39717 0.00448 0.16261
H118 H 1.46625 0.18075 0.22787
H120 H 1.62802 0.20680 0.13106
H122 H 1.55696 0.12391 0.12697
H124 H 1.41833 0.11545 0.09324
C194 C 1.50150 0.18626 0.20337
C196 C 1.54122 0.23235 0.20476
C198 C 1.58704 0.24034 0.17807
C200 C 1.59227 0.20076 0.15162
C202 C 1.55279 0.15454 0.15011
C204 C 1.50677 0.14681 0.17356
C206 C 1.42636 0.08844 0.13466
N42 N 1.46820 0.09968 0.17356
H126 H 1.33198 0.05751 0.11224
N44 N 1.37932 0.70396 0.21626
N46 N 1.62145 0.32645 0.17703
C208 C 1.62884 0.28935 0.17751
H128 H 1.53704 0.26302 0.22775
C210 C 1.24970 0.96644 0.13352
C212 C 1.23238 0.99631 0.16281
C214 C 1.21641 0.91868 0.08743
C216 C 1.18272 0.98155 0.15248
H130 H 1.25724 1.03297 0.19743
C218 C 1.16876 0.90193 0.07806
H132 H 1.22992 0.89533 0.05743
C220 C 1.14830 0.93119 0.11386
C222 C 1.16899 1.01533 0.17566
H134 H 1.14435 0.86538 0.04294
O3 O 1.10424 0.91359 0.10958
H136 H 1.19765 1.05223 0.19904
C224 C 1.12110 1.00444 0.16861
C226 C 1.10310 1.03485 0.18212
H138 H 1.09513 0.96633 0.14951
C228 C 1.12865 1.08954 0.19984
N48 N 1.05452 1.01687 0.17365
C230 C 1.08648 1.09745 0.20214
C232 C 1.15747 1.10712 0.32496
C234 C 1.16088 1.11517 0.08429
C236 C 1.01923 0.96704 0.15264
C238 C 1.04375 1.05321 0.18421
C240 C 1.08506 1.13940 0.21508
H140 H 1.18553 1.09806 0.33053
H142 H 1.17493 1.14619 0.33417
H144 H 1.13434 1.09158 0.40825
H146 H 1.17539 1.15394 0.08968
H148 H 1.19124 1.10949 0.07879
H150 H 1.14077 1.10222 -0.00542
H152 H 0.98332 0.96003 0.17521
H154 H 1.01886 0.95604 0.05239
H156 H 1.02608 0.94369 0.21345
C242 C 0.99924 1.05014 0.17644
H158 H 1.11802 1.17420 0.22801
C244 C 1.04073 1.13658 0.20910
H160 H 0.96598 1.01612 0.15800
C246 C 0.99862 1.09268 0.18908
H162 H 1.03919 1.16942 0.21744
H164 H 0.96438 1.09143 0.18198
H166 H 1.72781 0.73775 0.14140
H168 H 1.00500 0.27185 0.20422
C86 C 2.00098 0.30308 0.19030
C92 C 2.03432 0.38847 0.17228
C170 C 1.30059 -0.01905 0.14677
C172 C 1.36126 -0.04103 0.17501
C190 C 1.33872 1.02835 0.13290
N40 N 1.39717 1.00448 0.16261
H58 H 1.06978 1.46633 0.13288
H60 H 1.27964 1.53255 0.15302
H62 H 1.20125 1.45586 0.14538
H64 H 1.12927 1.53286 0.24534
H66 H 1.20737 1.60892 0.24883
C84 C 1.04063 1.34922 0.19338
C88 C 1.95616 1.29725 0.16792
C90 C 1.95227 1.33827 0.15348
N18 N 1.99081 1.38275 0.15477
C94 C 1.07615 1.43734 0.16619
C96 C 1.24640 1.53234 0.17258
C98 C 1.20277 1.48956 0.16902
C100 C 1.15988 1.48904 0.19282
C102 C 1.16194 1.53251 0.22204
C104 C 1.20581 1.57515 0.22532
C106 C 1.24862 1.57578 0.20116
C108 C 1.29497 1.62106 0.20681
N20 N 1.67270 1.29497 0.17651
N22 N 1.11769 1.44437 0.19419
N24 N 1.29493 1.66240 0.21082
H68 H 1.81411 1.28358 0.22735
H70 H 1.73350 1.27363 0.22633
H72 H 1.79438 1.42221 0.12214
H74 H 1.87557 1.43239 0.11781
H76 H 1.87568 1.29683 0.10051
C110 C 1.71019 1.34015 0.17461
C112 C 1.81000 1.31391 0.20056
C114 C 1.76482 1.30840 0.20164
C116 C 1.75855 1.34708 0.17318
C118 C 1.79898 1.39180 0.14439
C120 C 1.84435 1.39764 0.14276
C122 C 1.85034 1.35854 0.16894
C124 C 1.90465 1.33253 0.13845
N26 N 1.89655 1.36581 0.17103
H78 H 1.07663 1.35547 0.21055
H80 H 1.92420 1.26121 0.16434
H82 H 1.53352 1.59763 0.14628
H84 H 1.46398 1.73768 0.16792
H86 H 1.54163 1.74000 0.16019
H88 H 1.46784 1.58834 0.24982
H90 H 1.39094 1.58646 0.25335
C126 C 1.65092 1.69275 0.15898
C128 C 1.69692 1.70103 0.14298
C130 C 1.61209 1.64509 0.16029
C132 C 1.56275 1.63512 0.16911
C134 C 1.46520 1.70502 0.18533
C136 C 1.50847 1.70639 0.18182
C138 C 1.51016 1.66440 0.20183
C140 C 1.46738 1.62118 0.22902
C142 C 1.42416 1.62014 0.23216
C144 C 1.42236 1.66184 0.20992
C146 C 1.37693 1.66141 0.21174
N28 N 1.55537 1.66940 0.19650
H92 H 1.64457 1.72263 0.16992
C148 C 1.70308 1.66188 0.12925
C150 C 1.66272 1.61518 0.13479
N30 N 1.61832 1.60744 0.14930
H94 H 1.71822 1.53360 0.22343
H96 H 1.57858 1.37108 0.12621
H98 H 1.56874 1.44220 0.11967
H100 H 1.70355 1.57994 0.08614
C152 C 1.68766 1.49819 0.19834
C154 C 1.69293 1.45842 0.20080
C156 C 1.65399 1.41235 0.17405
C158 C 1.60920 1.40701 0.14660
C160 C 1.60357 1.44660 0.14377
C162 C 1.64302 1.49286 0.16706
C164 C 1.66868 1.57332 0.12655
N32 N 1.63610 1.53193 0.16559
H102 H 1.73902 1.66738 0.11622
N34 N 1.33538 1.61928 0.20722
N36 N 1.70530 1.37878 0.17391
C166 C 1.66043 1.37068 0.17525
H104 H 1.72774 1.46271 0.22499
H106 H 1.40991 1.92976 0.16666
H108 H 1.26369 1.71620 0.17049
H110 H 1.26522 1.79373 0.16748
H112 H 1.41599 1.86913 0.26749
H114 H 1.41405 1.79189 0.26685
C168 C 1.31301 1.94626 0.17069
C170 C 1.30059 1.98095 0.14677
C172 C 1.36126 1.95897 0.17501
C174 C 1.37230 1.92050 0.18627
C176 C 1.29699 1.75001 0.19122
C178 C 1.29779 1.79310 0.19024
C180 C 1.34070 1.83672 0.21433
C182 C 1.38257 1.83590 0.24368
C184 C 1.38143 1.79253 0.24438
C186 C 1.33888 1.74913 0.21749
C188 C 1.33771 1.70325 0.21542
N38 N 1.33762 1.87795 0.20982
H116 H 1.28584 1.90845 0.18568
C192 C 1.38623 1.03870 0.14380
H118 H 1.46625 1.18075 0.22787
H120 H 1.62802 1.20680 0.13106
H122 H 1.55696 1.12391 0.12697
H124 H 1.41833 1.11545 0.09324
C194 C 1.50150 1.18626 0.20337
C196 C 1.54122 1.23235 0.20476
C198 C 1.58704 1.24034 0.17807
C200 C 1.59227 1.20076 0.15162
C202 C 1.55279 1.15454 0.15011
C204 C 1.50677 1.14681 0.17356
C206 C 1.42636 1.08844 0.13466
N42 N 1.46820 1.09968 0.17356
H126 H 1.33198 1.05751 0.11224
N44 N 1.37932 1.70396 0.21626
N46 N 1.62145 1.32645 0.17703
C208 C 1.62884 1.28935 0.17751
H128 H 1.53704 1.26302 0.22775
C210 C 1.24970 1.96644 0.13352
C212 C 1.23238 1.99631 0.16281
C214 C 1.21641 1.91868 0.08743
C216 C 1.18272 1.98155 0.15248
H130 H 1.25724 2.03297 0.19743
C218 C 1.16876 1.90193 0.07806
H132 H 1.22992 1.89533 0.05743
C220 C 1.14830 1.93119 0.11386
C222 C 1.16899 2.01533 0.17566
H134 H 1.14435 1.86538 0.04294
O3 O 1.10424 1.91359 0.10958
H136 H 1.19765 2.05223 0.19904
C224 C 1.12110 2.00444 0.16861
C226 C 1.10310 2.03485 0.18212
H138 H 1.09513 1.96633 0.14951
C228 C 1.12865 2.08954 0.19984
N48 N 1.05452 2.01687 0.17365
C230 C 1.08648 2.09745 0.20214
C232 C 1.15747 2.10712 0.32496
C234 C 1.16088 2.11517 0.08429
C236 C 1.01923 1.96704 0.15264
C238 C 1.04375 2.05321 0.18421
C240 C 1.08506 2.13940 0.21508
H140 H 1.18553 2.09806 0.33053
H142 H 1.17493 2.14619 0.33417
H144 H 1.13434 2.09158 0.40825
H146 H 1.17539 2.15394 0.08968
H148 H 1.19124 2.10949 0.07879
H150 H 1.14077 2.10222 -0.00542
H152 H 0.98332 1.96003 0.17521
H154 H 1.01886 1.95604 0.05239
H156 H 1.02608 1.94369 0.21345
C242 C 0.99924 2.05014 0.17644
H158 H 1.11802 2.17420 0.22801
C244 C 1.04073 2.13658 0.20910
H160 H 0.96598 2.01612 0.15800
C246 C 0.99862 2.09268 0.18908
H162 H 1.03919 2.16942 0.21744
H164 H 0.96438 2.09143 0.18198
H166 H 1.72781 1.73775 0.14140
H168 H 1.00500 1.27185 0.20422
C86 C 2.00098 1.30308 0.19030
C92 C 2.03432 1.38847 0.17228
C190 C 1.33872 2.02835 0.13290
N40 N 1.39717 2.00448 0.16261
H58 H 0.06978 0.46633 1.13288
H60 H 0.27964 0.53255 1.15302
H62 H 0.20125 0.45586 1.14538
H64 H 0.12927 0.53286 1.24534
H66 H 0.20737 0.60892 1.24883
C84 C 0.04063 0.34922 1.19338
C86 C 0.00098 0.30308 1.19030
C88 C 0.95616 0.29725 1.16792
C90 C 0.95227 0.33827 1.15348
N18 N 0.99081 0.38275 1.15477
C92 C 0.03432 0.38847 1.17228
C94 C 0.07615 0.43734 1.16619
C96 C 0.24640 0.53234 1.17258
C98 C 0.20277 0.48956 1.16902
C100 C 0.15988 0.48904 1.19282
C102 C 0.16194 0.53251 1.22204
C104 C 0.20581 0.57515 1.22532
C106 C 0.24862 0.57578 1.20116
C108 C 0.29497 0.62106 1.20681
N20 N 0.67270 0.29497 1.17651
N22 N 0.11769 0.44437 1.19419
N24 N 0.29493 0.66240 1.21082
H68 H 0.81411 0.28358 1.22735
H70 H 0.73350 0.27363 1.22633
H72 H 0.79438 0.42221 1.12214
H74 H 0.87557 0.43239 1.11781
H76 H 0.87568 0.29683 1.10051
C110 C 0.71019 0.34015 1.17461
C112 C 0.81000 0.31391 1.20056
C114 C 0.76482 0.30840 1.20164
C116 C 0.75855 0.34708 1.17318
C118 C 0.79898 0.39180 1.14439
C120 C 0.84435 0.39764 1.14276
C122 C 0.85034 0.35854 1.16894
C124 C 0.90465 0.33253 1.13845
N26 N 0.89655 0.36581 1.17103
H78 H 0.07663 0.35547 1.21055
H80 H 0.92420 0.26121 1.16434
H82 H 0.53352 0.59763 1.14628
H84 H 0.46398 0.73768 1.16792
H86 H 0.54163 0.74000 1.16019
H88 H 0.46784 0.58834 1.24982
H90 H 0.39094 0.58646 1.25335
C126 C 0.65092 0.69275 1.15898
C128 C 0.69692 0.70103 1.14298
C130 C 0.61209 0.64509 1.16029
C132 C 0.56275 0.63512 1.16911
C134 C 0.46520 0.70502 1.18533
C136 C 0.50847 0.70639 1.18182
C138 C 0.51016 0.66440 1.20183
C140 C 0.46738 0.62118 1.22902
C142 C 0.42416 0.62014 1.23216
C144 C 0.42236 0.66184 1.20992
C146 C 0.37693 0.66141 1.21174
N28 N 0.55537 0.66940 1.19650
H92 H 0.64457 0.72263 1.16992
C148 C 0.70308 0.66188 1.12925
C150 C 0.66272 0.61518 1.13479
N30 N 0.61832 0.60744 1.14930
H94 H 0.71822 0.53360 1.22343
H96 H 0.57858 0.37108 1.12621
H98 H 0.56874 0.44220 1.11967
H100 H 0.70355 0.57994 1.08614
C152 C 0.68766 0.49819 1.19834
C154 C 0.69293 0.45842 1.20080
C156 C 0.65399 0.41235 1.17405
C158 C 0.60920 0.40701 1.14660
C160 C 0.60357 0.44660 1.14377
C162 C 0.64302 0.49286 1.16706
C164 C 0.66868 0.57332 1.12655
N32 N 0.63610 0.53193 1.16559
H102 H 0.73902 0.66738 1.11622
N34 N 0.33538 0.61928 1.20722
N36 N 0.70530 0.37878 1.17391
C166 C 0.66043 0.37068 1.17525
H104 H 0.72774 0.46271 1.22499
H106 H 0.40991 0.92976 1.16666
H108 H 0.26369 0.71620 1.17049
H110 H 0.26522 0.79373 1.16748
H112 H 0.41599 0.86913 1.26749
H114 H 0.41405 0.79189 1.26685
C168 C 0.31301 0.94626 1.17069
C170 C 0.30059 0.98095 1.14677
C172 C 0.36126 0.95897 1.17501
C174 C 0.37230 0.92050 1.18627
C176 C 0.29699 0.75001 1.19122
C178 C 0.29779 0.79310 1.19024
C180 C 0.34070 0.83672 1.21433
C182 C 0.38257 0.83590 1.24368
C184 C 0.38143 0.79253 1.24438
C186 C 0.33888 0.74913 1.21749
C188 C 0.33771 0.70325 1.21542
N38 N 0.33762 0.87795 1.20982
H116 H 0.28584 0.90845 1.18568
C190 C 0.33872 0.02835 1.13290
C192 C 0.38623 0.03870 1.14380
N40 N 0.39717 0.00448 1.16261
H118 H 0.46625 0.18075 1.22787
H120 H 0.62802 0.20680 1.13106
H122 H 0.55696 0.12391 1.12697
H124 H 0.41833 0.11545 1.09324
C194 C 0.50150 0.18626 1.20337
C196 C 0.54122 0.23235 1.20476
C198 C 0.58704 0.24034 1.17807
C200 C 0.59227 0.20076 1.15162
C202 C 0.55279 0.15454 1.15011
C204 C 0.50677 0.14681 1.17356
C206 C 0.42636 0.08844 1.13466
N42 N 0.46820 0.09968 1.17356
H126 H 0.33198 0.05751 1.11224
N44 N 0.37932 0.70396 1.21626
N46 N 0.62145 0.32645 1.17703
C208 C 0.62884 0.28935 1.17751
H128 H 0.53704 0.26302 1.22775
C210 C 0.24970 0.96644 1.13352
C212 C 0.23238 0.99631 1.16281
C214 C 0.21641 0.91868 1.08743
C216 C 0.18272 0.98155 1.15248
H130 H 0.25724 1.03297 1.19743
C218 C 0.16876 0.90193 1.07806
H132 H 0.22992 0.89533 1.05743
C220 C 0.14830 0.93119 1.11386
C222 C 0.16899 1.01533 1.17566
H134 H 0.14435 0.86538 1.04294
O3 O 0.10424 0.91359 1.10958
H136 H 0.19765 1.05223 1.19904
C224 C 0.12110 1.00444 1.16861
C226 C 0.10310 1.03485 1.18212
H138 H 0.09513 0.96633 1.14951
C228 C 0.12865 1.08954 1.19984
N48 N 0.05452 1.01687 1.17365
C230 C 0.08648 1.09745 1.20214
C232 C 0.15747 1.10712 1.32496
C234 C 0.16088 1.11517 1.08429
C236 C 0.01923 0.96704 1.15264
C238 C 0.04375 1.05321 1.18421
C240 C 0.08506 1.13940 1.21508
H140 H 0.18553 1.09806 1.33053
H142 H 0.17493 1.14619 1.33417
H144 H 0.13434 1.09158 1.40825
H146 H 0.17539 1.15394 1.08968
H148 H 0.19124 1.10949 1.07879
H150 H 0.14077 1.10222 0.99458
H152 H -0.01668 0.96003 1.17521
H154 H 0.01886 0.95604 1.05239
H156 H 0.02608 0.94369 1.21345
C242 C -0.00076 1.05014 1.17644
H158 H 0.11802 1.17420 1.22801
C244 C 0.04073 1.13658 1.20910
H160 H -0.03402 1.01612 1.15800
C246 C -0.00138 1.09268 1.18908
H162 H 0.03919 1.16942 1.21744
H164 H -0.03562 1.09143 1.18198
H166 H 0.72781 0.73775 1.14140
H168 H 0.00500 0.27185 1.20422
C86 C 1.00098 0.30308 1.19030
C88 C -0.04384 0.29725 1.16792
N18 N -0.00919 0.38275 1.15477
C92 C 1.03432 0.38847 1.17228
C170 C 0.30059 -0.01905 1.14677
C172 C 0.36126 -0.04103 1.17501
C190 C 0.33872 1.02835 1.13290
N40 N 0.39717 1.00448 1.16261
H58 H 0.06978 1.46633 1.13288
H60 H 0.27964 1.53255 1.15302
H62 H 0.20125 1.45586 1.14538
H64 H 0.12927 1.53286 1.24534
H66 H 0.20737 1.60892 1.24883
C84 C 0.04063 1.34922 1.19338
C86 C 0.00098 1.30308 1.19030
C88 C 0.95616 1.29725 1.16792
C90 C 0.95227 1.33827 1.15348
N18 N 0.99081 1.38275 1.15477
C92 C 0.03432 1.38847 1.17228
C94 C 0.07615 1.43734 1.16619
C96 C 0.24640 1.53234 1.17258
C98 C 0.20277 1.48956 1.16902
C100 C 0.15988 1.48904 1.19282
C102 C 0.16194 1.53251 1.22204
C104 C 0.20581 1.57515 1.22532
C106 C 0.24862 1.57578 1.20116
C108 C 0.29497 1.62106 1.20681
N20 N 0.67270 1.29497 1.17651
N22 N 0.11769 1.44437 1.19419
N24 N 0.29493 1.66240 1.21082
H68 H 0.81411 1.28358 1.22735
H70 H 0.73350 1.27363 1.22633
H72 H 0.79438 1.42221 1.12214
H74 H 0.87557 1.43239 1.11781
H76 H 0.87568 1.29683 1.10051
C110 C 0.71019 1.34015 1.17461
C112 C 0.81000 1.31391 1.20056
C114 C 0.76482 1.30840 1.20164
C116 C 0.75855 1.34708 1.17318
C118 C 0.79898 1.39180 1.14439
C120 C 0.84435 1.39764 1.14276
C122 C 0.85034 1.35854 1.16894
C124 C 0.90465 1.33253 1.13845
N26 N 0.89655 1.36581 1.17103
H78 H 0.07663 1.35547 1.21055
H80 H 0.92420 1.26121 1.16434
H82 H 0.53352 1.59763 1.14628
H84 H 0.46398 1.73768 1.16792
H86 H 0.54163 1.74000 1.16019
H88 H 0.46784 1.58834 1.24982
H90 H 0.39094 1.58646 1.25335
C126 C 0.65092 1.69275 1.15898
C128 C 0.69692 1.70103 1.14298
C130 C 0.61209 1.64509 1.16029
C132 C 0.56275 1.63512 1.16911
C134 C 0.46520 1.70502 1.18533
C136 C 0.50847 1.70639 1.18182
C138 C 0.51016 1.66440 1.20183
C140 C 0.46738 1.62118 1.22902
C142 C 0.42416 1.62014 1.23216
C144 C 0.42236 1.66184 1.20992
C146 C 0.37693 1.66141 1.21174
N28 N 0.55537 1.66940 1.19650
H92 H 0.64457 1.72263 1.16992
C148 C 0.70308 1.66188 1.12925
C150 C 0.66272 1.61518 1.13479
N30 N 0.61832 1.60744 1.14930
H94 H 0.71822 1.53360 1.22343
H96 H 0.57858 1.37108 1.12621
H98 H 0.56874 1.44220 1.11967
H100 H 0.70355 1.57994 1.08614
C152 C 0.68766 1.49819 1.19834
C154 C 0.69293 1.45842 1.20080
C156 C 0.65399 1.41235 1.17405
C158 C 0.60920 1.40701 1.14660
C160 C 0.60357 1.44660 1.14377
C162 C 0.64302 1.49286 1.16706
C164 C 0.66868 1.57332 1.12655
N32 N 0.63610 1.53193 1.16559
H102 H 0.73902 1.66738 1.11622
N34 N 0.33538 1.61928 1.20722
N36 N 0.70530 1.37878 1.17391
C166 C 0.66043 1.37068 1.17525
H104 H 0.72774 1.46271 1.22499
H106 H 0.40991 1.92976 1.16666
H108 H 0.26369 1.71620 1.17049
H110 H 0.26522 1.79373 1.16748
H112 H 0.41599 1.86913 1.26749
H114 H 0.41405 1.79189 1.26685
C168 C 0.31301 1.94626 1.17069
C170 C 0.30059 1.98095 1.14677
C172 C 0.36126 1.95897 1.17501
C174 C 0.37230 1.92050 1.18627
C176 C 0.29699 1.75001 1.19122
C178 C 0.29779 1.79310 1.19024
C180 C 0.34070 1.83672 1.21433
C182 C 0.38257 1.83590 1.24368
C184 C 0.38143 1.79253 1.24438
C186 C 0.33888 1.74913 1.21749
C188 C 0.33771 1.70325 1.21542
N38 N 0.33762 1.87795 1.20982
H116 H 0.28584 1.90845 1.18568
C192 C 0.38623 1.03870 1.14380
H118 H 0.46625 1.18075 1.22787
H120 H 0.62802 1.20680 1.13106
H122 H 0.55696 1.12391 1.12697
H124 H 0.41833 1.11545 1.09324
C194 C 0.50150 1.18626 1.20337
C196 C 0.54122 1.23235 1.20476
C198 C 0.58704 1.24034 1.17807
C200 C 0.59227 1.20076 1.15162
C202 C 0.55279 1.15454 1.15011
C204 C 0.50677 1.14681 1.17356
C206 C 0.42636 1.08844 1.13466
N42 N 0.46820 1.09968 1.17356
H126 H 0.33198 1.05751 1.11224
N44 N 0.37932 1.70396 1.21626
N46 N 0.62145 1.32645 1.17703
C208 C 0.62884 1.28935 1.17751
H128 H 0.53704 1.26302 1.22775
C210 C 0.24970 1.96644 1.13352
C212 C 0.23238 1.99631 1.16281
C214 C 0.21641 1.91868 1.08743
C216 C 0.18272 1.98155 1.15248
H130 H 0.25724 2.03297 1.19743
C218 C 0.16876 1.90193 1.07806
H132 H 0.22992 1.89533 1.05743
C220 C 0.14830 1.93119 1.11386
C222 C 0.16899 2.01533 1.17566
H134 H 0.14435 1.86538 1.04294
O3 O 0.10424 1.91359 1.10958
H136 H 0.19765 2.05223 1.19904
C224 C 0.12110 2.00444 1.16861
C226 C 0.10310 2.03485 1.18212
H138 H 0.09513 1.96633 1.14951
C228 C 0.12865 2.08954 1.19984
N48 N 0.05452 2.01687 1.17365
C230 C 0.08648 2.09745 1.20214
C232 C 0.15747 2.10712 1.32496
C234 C 0.16088 2.11517 1.08429
C236 C 0.01923 1.96704 1.15264
C238 C 0.04375 2.05321 1.18421
C240 C 0.08506 2.13940 1.21508
H140 H 0.18553 2.09806 1.33053
H142 H 0.17493 2.14619 1.33417
H144 H 0.13434 2.09158 1.40825
H146 H 0.17539 2.15394 1.08968
H148 H 0.19124 2.10949 1.07879
H150 H 0.14077 2.10222 0.99458
H152 H -0.01668 1.96003 1.17521
H154 H 0.01886 1.95604 1.05239
H156 H 0.02608 1.94369 1.21345
C242 C -0.00076 2.05014 1.17644
H158 H 0.11802 2.17420 1.22801
C244 C 0.04073 2.13658 1.20910
H160 H -0.03402 2.01612 1.15800
C246 C -0.00138 2.09268 1.18908
H162 H 0.03919 2.16942 1.21744
H164 H -0.03562 2.09143 1.18198
H166 H 0.72781 1.73775 1.14140
H168 H 0.00500 1.27185 1.20422
C86 C 1.00098 1.30308 1.19030
C88 C -0.04384 1.29725 1.16792
N18 N -0.00919 1.38275 1.15477
C92 C 1.03432 1.38847 1.17228
C190 C 0.33872 2.02835 1.13290
N40 N 0.39717 2.00448 1.16261
H58 H 1.06978 0.46633 1.13288
H60 H 1.27964 0.53255 1.15302
H62 H 1.20125 0.45586 1.14538
H64 H 1.12927 0.53286 1.24534
H66 H 1.20737 0.60892 1.24883
C84 C 1.04063 0.34922 1.19338
C88 C 1.95616 0.29725 1.16792
C90 C 1.95227 0.33827 1.15348
N18 N 1.99081 0.38275 1.15477
C94 C 1.07615 0.43734 1.16619
C96 C 1.24640 0.53234 1.17258
C98 C 1.20277 0.48956 1.16902
C100 C 1.15988 0.48904 1.19282
C102 C 1.16194 0.53251 1.22204
C104 C 1.20581 0.57515 1.22532
C106 C 1.24862 0.57578 1.20116
C108 C 1.29497 0.62106 1.20681
N20 N 1.67270 0.29497 1.17651
N22 N 1.11769 0.44437 1.19419
N24 N 1.29493 0.66240 1.21082
H68 H 1.81411 0.28358 1.22735
H70 H 1.73350 0.27363 1.22633
H72 H 1.79438 0.42221 1.12214
H74 H 1.87557 0.43239 1.11781
H76 H 1.87568 0.29683 1.10051
C110 C 1.71019 0.34015 1.17461
C112 C 1.81000 0.31391 1.20056
C114 C 1.76482 0.30840 1.20164
C116 C 1.75855 0.34708 1.17318
C118 C 1.79898 0.39180 1.14439
C120 C 1.84435 0.39764 1.14276
C122 C 1.85034 0.35854 1.16894
C124 C 1.90465 0.33253 1.13845
N26 N 1.89655 0.36581 1.17103
H78 H 1.07663 0.35547 1.21055
H80 H 1.92420 0.26121 1.16434
H82 H 1.53352 0.59763 1.14628
H84 H 1.46398 0.73768 1.16792
H86 H 1.54163 0.74000 1.16019
H88 H 1.46784 0.58834 1.24982
H90 H 1.39094 0.58646 1.25335
C126 C 1.65092 0.69275 1.15898
C128 C 1.69692 0.70103 1.14298
C130 C 1.61209 0.64509 1.16029
C132 C 1.56275 0.63512 1.16911
C134 C 1.46520 0.70502 1.18533
C136 C 1.50847 0.70639 1.18182
C138 C 1.51016 0.66440 1.20183
C140 C 1.46738 0.62118 1.22902
C142 C 1.42416 0.62014 1.23216
C144 C 1.42236 0.66184 1.20992
C146 C 1.37693 0.66141 1.21174
N28 N 1.55537 0.66940 1.19650
H92 H 1.64457 0.72263 1.16992
C148 C 1.70308 0.66188 1.12925
C150 C 1.66272 0.61518 1.13479
N30 N 1.61832 0.60744 1.14930
H94 H 1.71822 0.53360 1.22343
H96 H 1.57858 0.37108 1.12621
H98 H 1.56874 0.44220 1.11967
H100 H 1.70355 0.57994 1.08614
C152 C 1.68766 0.49819 1.19834
C154 C 1.69293 0.45842 1.20080
C156 C 1.65399 0.41235 1.17405
C158 C 1.60920 0.40701 1.14660
C160 C 1.60357 0.44660 1.14377
C162 C 1.64302 0.49286 1.16706
C164 C 1.66868 0.57332 1.12655
N32 N 1.63610 0.53193 1.16559
H102 H 1.73902 0.66738 1.11622
N34 N 1.33538 0.61928 1.20722
N36 N 1.70530 0.37878 1.17391
C166 C 1.66043 0.37068 1.17525
H104 H 1.72774 0.46271 1.22499
H106 H 1.40991 0.92976 1.16666
H108 H 1.26369 0.71620 1.17049
H110 H 1.26522 0.79373 1.16748
H112 H 1.41599 0.86913 1.26749
H114 H 1.41405 0.79189 1.26685
C168 C 1.31301 0.94626 1.17069
C170 C 1.30059 0.98095 1.14677
C172 C 1.36126 0.95897 1.17501
C174 C 1.37230 0.92050 1.18627
C176 C 1.29699 0.75001 1.19122
C178 C 1.29779 0.79310 1.19024
C180 C 1.34070 0.83672 1.21433
C182 C 1.38257 0.83590 1.24368
C184 C 1.38143 0.79253 1.24438
C186 C 1.33888 0.74913 1.21749
C188 C 1.33771 0.70325 1.21542
N38 N 1.33762 0.87795 1.20982
H116 H 1.28584 0.90845 1.18568
C190 C 1.33872 0.02835 1.13290
C192 C 1.38623 0.03870 1.14380
N40 N 1.39717 0.00448 1.16261
H118 H 1.46625 0.18075 1.22787
H120 H 1.62802 0.20680 1.13106
H122 H 1.55696 0.12391 1.12697
H124 H 1.41833 0.11545 1.09324
C194 C 1.50150 0.18626 1.20337
C196 C 1.54122 0.23235 1.20476
C198 C 1.58704 0.24034 1.17807
C200 C 1.59227 0.20076 1.15162
C202 C 1.55279 0.15454 1.15011
C204 C 1.50677 0.14681 1.17356
C206 C 1.42636 0.08844 1.13466
N42 N 1.46820 0.09968 1.17356
H126 H 1.33198 0.05751 1.11224
N44 N 1.37932 0.70396 1.21626
N46 N 1.62145 0.32645 1.17703
C208 C 1.62884 0.28935 1.17751
H128 H 1.53704 0.26302 1.22775
C210 C 1.24970 0.96644 1.13352
C212 C 1.23238 0.99631 1.16281
C214 C 1.21641 0.91868 1.08743
C216 C 1.18272 0.98155 1.15248
H130 H 1.25724 1.03297 1.19743
C218 C 1.16876 0.90193 1.07806
H132 H 1.22992 0.89533 1.05743
C220 C 1.14830 0.93119 1.11386
C222 C 1.16899 1.01533 1.17566
H134 H 1.14435 0.86538 1.04294
O3 O 1.10424 0.91359 1.10958
H136 H 1.19765 1.05223 1.19904
C224 C 1.12110 1.00444 1.16861
C226 C 1.10310 1.03485 1.18212
H138 H 1.09513 0.96633 1.14951
C228 C 1.12865 1.08954 1.19984
N48 N 1.05452 1.01687 1.17365
C230 C 1.08648 1.09745 1.20214
C232 C 1.15747 1.10712 1.32496
C234 C 1.16088 1.11517 1.08429
C236 C 1.01923 0.96704 1.15264
C238 C 1.04375 1.05321 1.18421
C240 C 1.08506 1.13940 1.21508
H140 H 1.18553 1.09806 1.33053
H142 H 1.17493 1.14619 1.33417
H144 H 1.13434 1.09158 1.40825
H146 H 1.17539 1.15394 1.08968
H148 H 1.19124 1.10949 1.07879
H150 H 1.14077 1.10222 0.99458
H152 H 0.98332 0.96003 1.17521
H154 H 1.01886 0.95604 1.05239
H156 H 1.02608 0.94369 1.21345
C242 C 0.99924 1.05014 1.17644
H158 H 1.11802 1.17420 1.22801
C244 C 1.04073 1.13658 1.20910
H160 H 0.96598 1.01612 1.15800
C246 C 0.99862 1.09268 1.18908
H162 H 1.03919 1.16942 1.21744
H164 H 0.96438 1.09143 1.18198
H166 H 1.72781 0.73775 1.14140
H168 H 1.00500 0.27185 1.20422
C86 C 2.00098 0.30308 1.19030
C92 C 2.03432 0.38847 1.17228
C170 C 1.30059 -0.01905 1.14677
C172 C 1.36126 -0.04103 1.17501
C190 C 1.33872 1.02835 1.13290
N40 N 1.39717 1.00448 1.16261
H58 H 1.06978 1.46633 1.13288
H60 H 1.27964 1.53255 1.15302
H62 H 1.20125 1.45586 1.14538
H64 H 1.12927 1.53286 1.24534
H66 H 1.20737 1.60892 1.24883
C84 C 1.04063 1.34922 1.19338
C88 C 1.95616 1.29725 1.16792
C90 C 1.95227 1.33827 1.15348
N18 N 1.99081 1.38275 1.15477
C94 C 1.07615 1.43734 1.16619
C96 C 1.24640 1.53234 1.17258
C98 C 1.20277 1.48956 1.16902
C100 C 1.15988 1.48904 1.19282
C102 C 1.16194 1.53251 1.22204
C104 C 1.20581 1.57515 1.22532
C106 C 1.24862 1.57578 1.20116
C108 C 1.29497 1.62106 1.20681
N20 N 1.67270 1.29497 1.17651
N22 N 1.11769 1.44437 1.19419
N24 N 1.29493 1.66240 1.21082
H68 H 1.81411 1.28358 1.22735
H70 H 1.73350 1.27363 1.22633
H72 H 1.79438 1.42221 1.12214
H74 H 1.87557 1.43239 1.11781
H76 H 1.87568 1.29683 1.10051
C110 C 1.71019 1.34015 1.17461
C112 C 1.81000 1.31391 1.20056
C114 C 1.76482 1.30840 1.20164
C116 C 1.75855 1.34708 1.17318
C118 C 1.79898 1.39180 1.14439
C120 C 1.84435 1.39764 1.14276
C122 C 1.85034 1.35854 1.16894
C124 C 1.90465 1.33253 1.13845
N26 N 1.89655 1.36581 1.17103
H78 H 1.07663 1.35547 1.21055
H80 H 1.92420 1.26121 1.16434
H82 H 1.53352 1.59763 1.14628
H84 H 1.46398 1.73768 1.16792
H86 H 1.54163 1.74000 1.16019
H88 H 1.46784 1.58834 1.24982
H90 H 1.39094 1.58646 1.25335
C126 C 1.65092 1.69275 1.15898
C128 C 1.69692 1.70103 1.14298
C130 C 1.61209 1.64509 1.16029
C132 C 1.56275 1.63512 1.16911
C134 C 1.46520 1.70502 1.18533
C136 C 1.50847 1.70639 1.18182
C138 C 1.51016 1.66440 1.20183
C140 C 1.46738 1.62118 1.22902
C142 C 1.42416 1.62014 1.23216
C144 C 1.42236 1.66184 1.20992
C146 C 1.37693 1.66141 1.21174
N28 N 1.55537 1.66940 1.19650
H92 H 1.64457 1.72263 1.16992
C148 C 1.70308 1.66188 1.12925
C150 C 1.66272 1.61518 1.13479
N30 N 1.61832 1.60744 1.14930
H94 H 1.71822 1.53360 1.22343
H96 H 1.57858 1.37108 1.12621
H98 H 1.56874 1.44220 1.11967
H100 H 1.70355 1.57994 1.08614
C152 C 1.68766 1.49819 1.19834
C154 C 1.69293 1.45842 1.20080
C156 C 1.65399 1.41235 1.17405
C158 C 1.60920 1.40701 1.14660
C160 C 1.60357 1.44660 1.14377
C162 C 1.64302 1.49286 1.16706
C164 C 1.66868 1.57332 1.12655
N32 N 1.63610 1.53193 1.16559
H102 H 1.73902 1.66738 1.11622
N34 N 1.33538 1.61928 1.20722
N36 N 1.70530 1.37878 1.17391
C166 C 1.66043 1.37068 1.17525
H104 H 1.72774 1.46271 1.22499
H106 H 1.40991 1.92976 1.16666
H108 H 1.26369 1.71620 1.17049
H110 H 1.26522 1.79373 1.16748
H112 H 1.41599 1.86913 1.26749
H114 H 1.41405 1.79189 1.26685
C168 C 1.31301 1.94626 1.17069
C170 C 1.30059 1.98095 1.14677
C172 C 1.36126 1.95897 1.17501
C174 C 1.37230 1.92050 1.18627
C176 C 1.29699 1.75001 1.19122
C178 C 1.29779 1.79310 1.19024
C180 C 1.34070 1.83672 1.21433
C182 C 1.38257 1.83590 1.24368
C184 C 1.38143 1.79253 1.24438
C186 C 1.33888 1.74913 1.21749
C188 C 1.33771 1.70325 1.21542
N38 N 1.33762 1.87795 1.20982
H116 H 1.28584 1.90845 1.18568
C192 C 1.38623 1.03870 1.14380
H118 H 1.46625 1.18075 1.22787
H120 H 1.62802 1.20680 1.13106
H122 H 1.55696 1.12391 1.12697
H124 H 1.41833 1.11545 1.09324
C194 C 1.50150 1.18626 1.20337
C196 C 1.54122 1.23235 1.20476
C198 C 1.58704 1.24034 1.17807
C200 C 1.59227 1.20076 1.15162
C202 C 1.55279 1.15454 1.15011
C204 C 1.50677 1.14681 1.17356
C206 C 1.42636 1.08844 1.13466
N42 N 1.46820 1.09968 1.17356
H126 H 1.33198 1.05751 1.11224
N44 N 1.37932 1.70396 1.21626
N46 N 1.62145 1.32645 1.17703
C208 C 1.62884 1.28935 1.17751
H128 H 1.53704 1.26302 1.22775
C210 C 1.24970 1.96644 1.13352
C212 C 1.23238 1.99631 1.16281
C214 C 1.21641 1.91868 1.08743
C216 C 1.18272 1.98155 1.15248
H130 H 1.25724 2.03297 1.19743
C218 C 1.16876 1.90193 1.07806
H132 H 1.22992 1.89533 1.05743
C220 C 1.14830 1.93119 1.11386
C222 C 1.16899 2.01533 1.17566
H134 H 1.14435 1.86538 1.04294
O3 O 1.10424 1.91359 1.10958
H136 H 1.19765 2.05223 1.19904
C224 C 1.12110 2.00444 1.16861
C226 C 1.10310 2.03485 1.18212
H138 H 1.09513 1.96633 1.14951
C228 C 1.12865 2.08954 1.19984
N48 N 1.05452 2.01687 1.17365
C230 C 1.08648 2.09745 1.20214
C232 C 1.15747 2.10712 1.32496
C234 C 1.16088 2.11517 1.08429
C236 C 1.01923 1.96704 1.15264
C238 C 1.04375 2.05321 1.18421
C240 C 1.08506 2.13940 1.21508
H140 H 1.18553 2.09806 1.33053
H142 H 1.17493 2.14619 1.33417
H144 H 1.13434 2.09158 1.40825
H146 H 1.17539 2.15394 1.08968
H148 H 1.19124 2.10949 1.07879
H150 H 1.14077 2.10222 0.99458
H152 H 0.98332 1.96003 1.17521
H154 H 1.01886 1.95604 1.05239
H156 H 1.02608 1.94369 1.21345
C242 C 0.99924 2.05014 1.17644
H158 H 1.11802 2.17420 1.22801
C244 C 1.04073 2.13658 1.20910
H160 H 0.96598 2.01612 1.15800
C246 C 0.99862 2.09268 1.18908
H162 H 1.03919 2.16942 1.21744
H164 H 0.96438 2.09143 1.18198
H166 H 1.72781 1.73775 1.14140
H168 H 1.00500 1.27185 1.20422
C86 C 2.00098 1.30308 1.19030
C92 C 2.03432 1.38847 1.17228
C190 C 1.33872 2.02835 1.13290
N40 N 1.39717 2.00448 1.16261

#END
